# Supplementary material for: (E)-5-[(2-Hy­droxy-5-meth­oxy­benzyl­idene)amino]-1,3,4-thia­diazole-2(3H)-thione
Source: Acta Crystallogr Sect E Struct Rep Online. 2011 Nov 16;67(Pt 12):o3311. doi: 10.1107/S1600536811047362 (PMC3238963; doi:10.1107/S1600536811047362)
Supplement: Supplementary file 2 [file e-67-o3311-Isup2.hkl]

# 
# h,k,l, Fc-squared, Fo-squared, sigma(Fo-squared) and status flag 
# 
data_I
_shelx_title ' KL3_0m in P-1' 
_shelx_refln_list_code          4 
_shelx_F_calc_maximum      179.77 
_exptl_crystal_F_000       276.00 
_reflns_d_resolution_high  0.7485 
 
loop_ 
 _symmetry_equiv_pos_as_xyz 
 'x, y, z' 
 '-x, -y, -z' 
 
_cell_length_a     6.2266 
_cell_length_b     8.0680 
_cell_length_c    11.9695 
_cell_angle_alpha  83.027 
_cell_angle_beta   77.993 
_cell_angle_gamma  87.898 
 
_shelx_F_squared_multiplier     1.000 
 
loop_ 
 _refln_index_h 
 _refln_index_k 
 _refln_index_l 
 _refln_F_squared_calc 
 _refln_F_squared_meas 
 _refln_F_squared_sigma 
 _refln_observed_status 
   2   0   0        3.13        3.63      1.25 o 
   3   0   0      246.21      232.79      7.28 o 
   4   0   0        2.33        3.28      1.55 o 
   5   0   0      175.50      181.77      7.72 o 
   6   0   0        1.31        1.23      2.09 o 
   7   0   0       66.79       73.18      6.44 o 
  -7   1   0       68.17       71.60      6.58 o 
  -6   1   0      281.03      279.04     14.99 o 
  -5   1   0        4.27        4.67      2.17 o 
  -2   1   0     1845.28     1853.79     36.76 o 
  -1   1   0       39.69       44.69      0.84 o 
   1   1   0      158.52      156.76      1.64 o 
   2   1   0      319.70      309.66      3.57 o 
   3   1   0        9.65        7.79      0.79 o 
   4   1   0      115.98      113.78      2.70 o 
   5   1   0       61.43       58.37      2.62 o 
   6   1   0       81.67       84.60      6.24 o 
   7   1   0       17.48       20.09      3.96 o 
  -7   2   0       32.87       31.70      4.74 o 
  -6   2   0      166.50      151.08      4.20 o 
  -5   2   0      244.23      224.67      8.90 o 
  -4   2   0        2.41        3.93      0.99 o 
  -3   2   0       95.75       88.70      3.69 o 
  -2   2   0      421.60      466.69      7.44 o 
  -1   2   0       15.03       12.79      1.16 o 
   0   2   0     3032.97     3164.55     30.26 o 
   1   2   0      155.56      144.61      2.23 o 
   2   2   0      509.49      497.12      5.58 o 
   3   2   0       27.92       26.89      1.42 o 
   4   2   0        3.67        2.83      0.97 o 
   5   2   0      124.96      118.14      3.83 o 
   6   2   0       12.60       12.51      2.88 o 
   7   2   0        7.76        7.34      1.72 o 
  -7   3   0       29.02       26.87      2.87 o 
  -6   3   0       60.22       56.79      3.73 o 
  -5   3   0       27.77       25.36      2.53 o 
  -4   3   0        2.89       -0.12      1.13 o 
  -3   3   0       34.61       37.39      2.16 o 
  -2   3   0     1341.04     1379.28     15.66 o 
  -1   3   0      201.67      209.19      2.58 o 
   0   3   0      226.90      206.69      2.88 o 
   1   3   0      412.23      405.81      4.70 o 
   2   3   0      248.86      242.87      3.55 o 
   3   3   0      610.30      596.94      8.20 o 
   4   3   0       13.15       11.17      1.78 o 
   5   3   0        9.06        7.25      1.61 o 
   6   3   0       76.19       79.81      3.69 o 
   7   3   0        0.11       -0.02      2.42 o 
  -7   4   0       10.25       11.66      2.62 o 
  -6   4   0        6.49        9.18      2.25 o 
  -5   4   0       73.61       79.00      4.71 o 
  -4   4   0       81.23       80.24      5.00 o 
  -3   4   0       65.58       67.30      1.75 o 
  -2   4   0      643.64      740.80      9.49 o 
  -1   4   0      549.85      579.53      6.49 o 
   0   4   0      291.37      311.00      4.19 o 
   1   4   0      500.06      495.68      6.22 o 
   2   4   0      506.35      535.48      6.56 o 
   3   4   0        0.08        0.63      0.84 o 
   4   4   0      116.87      125.62      3.34 o 
   5   4   0       17.32       14.08      2.34 o 
   6   4   0       19.40       17.15      2.74 o 
   7   4   0        7.12        8.47      2.75 o 
  -7   5   0       76.46       75.87      7.81 o 
  -6   5   0        3.10        3.63      2.40 o 
  -5   5   0       11.59       14.55      2.93 o 
  -4   5   0      271.06      265.43      5.40 o 
  -3   5   0       36.68       35.68      2.01 o 
  -2   5   0      170.85      178.05      3.99 o 
  -1   5   0      125.42      135.33      2.55 o 
   0   5   0       14.72       11.97      1.03 o 
   1   5   0      233.57      223.88      5.30 o 
   2   5   0        8.89       10.96      1.18 o 
   3   5   0      385.56      398.11      6.80 o 
   4   5   0        0.81       -0.58      0.87 o 
   5   5   0        0.13        0.54      1.84 o 
   6   5   0        8.61        9.99      4.68 o 
   7   5   0        0.72       -3.12      3.75 o 
  -6   6   0       13.94       15.61      4.68 o 
  -5   6   0       10.62        7.49      3.75 o 
  -4   6   0      325.53      312.05     10.47 o 
  -3   6   0       37.92       28.96      2.75 o 
  -2   6   0       86.20       92.04      3.99 o 
  -1   6   0      207.33      214.35      3.97 o 
   0   6   0       39.26       39.36      1.91 o 
   1   6   0      132.89      124.23      3.20 o 
   2   6   0       57.69       61.97      3.19 o 
   3   6   0       87.27       89.37      3.47 o 
   4   6   0      119.58      122.40      3.84 o 
   5   6   0        2.03        1.72      2.87 o 
   6   6   0       13.85       10.93      5.00 o 
  -6   7   0        1.19       -1.25      3.43 o 
  -5   7   0       17.14       13.11      4.68 o 
  -4   7   0       20.22       19.98      3.64 o 
  -3   7   0        2.06        0.79      1.86 o 
  -2   7   0      434.25      430.83     10.42 o 
  -1   7   0        1.54        2.33      1.35 o 
   0   7   0      231.57      233.54      6.47 o 
   1   7   0       42.77       46.51      2.53 o 
   2   7   0       15.48       13.57      2.07 o 
   3   7   0       15.93       16.95      2.61 o 
   4   7   0       16.47       16.27      2.05 o 
   5   7   0        0.18       -1.55      2.97 o 
   6   7   0        1.97       -1.25      4.68 o 
  -5   8   0        8.66       11.86      4.68 o 
  -4   8   0      137.65      135.66      7.95 o 
  -3   8   0       13.64       16.82      2.87 o 
  -2   8   0       12.48       10.70      2.97 o 
  -1   8   0      149.96      157.55      5.37 o 
   0   8   0       82.30       86.79      4.54 o 
   1   8   0        8.10        9.01      2.29 o 
   2   8   0       27.72       30.72      4.13 o 
   3   8   0       18.01       19.06      3.45 o 
   4   8   0       27.47       24.49      4.09 o 
   5   8   0        1.48       -1.50      3.42 o 
  -4   9   0        0.02       -0.62      3.75 o 
  -3   9   0       17.65       24.63      3.97 o 
  -2   9   0        3.38       -1.07      2.25 o 
  -1   9   0        4.71        6.63      2.84 o 
   0   9   0        0.04        0.72      2.31 o 
   1   9   0       16.89        7.09      3.06 o 
   2   9   0       48.66       55.04      6.09 o 
   3   9   0        0.33       -1.56      3.59 o 
   4   9   0       14.93       21.54      7.18 o 
  -2  10   0       13.75       17.51      4.08 o 
  -1  10   0        0.94       -2.97      3.28 o 
   0  10   0        0.01       -2.25      2.70 o 
   1  10   0        8.71        8.61      3.45 o 
   2  10   0        5.29        3.33      3.06 o 
  -2 -10   1        0.54       -4.06      4.68 o 
  -1 -10   1       14.34       12.93      3.68 o 
   0 -10   1        0.03        1.60      2.93 o 
   1 -10   1        5.95        8.92      3.45 o 
   2 -10   1       12.34        8.29      3.42 o 
  -4  -9   1        6.08        3.12      5.62 o 
  -3  -9   1        1.26       -1.19      2.81 o 
  -2  -9   1        7.18       10.53      3.37 o 
  -1  -9   1       32.85       27.08      4.53 o 
   0  -9   1       44.80       39.74      4.96 o 
   1  -9   1        6.16        5.31      2.87 o 
   2  -9   1        0.00        0.16      4.53 o 
   3  -9   1       51.20       52.96      9.52 o 
   4  -9   1        1.18        0.00      3.75 o 
  -5  -8   1        0.25        2.26      3.96 o 
  -4  -8   1       10.88       14.05      5.62 o 
  -3  -8   1        4.07        0.05      4.06 o 
  -2  -8   1        2.48        4.15      2.70 o 
  -1  -8   1      366.95      354.28      9.03 o 
   0  -8   1        9.14       11.66      2.34 o 
   1  -8   1      141.40      146.08      7.57 o 
   2  -8   1        0.06        2.82      2.47 o 
   3  -8   1        1.57       -0.92      2.42 o 
   4  -8   1       62.41       80.69     10.77 o 
   5  -8   1        9.67       14.05      5.31 o 
  -6  -7   1        0.03        0.94      5.31 o 
  -5  -7   1        4.19        4.71      3.90 o 
  -4  -7   1        4.35        4.55      1.64 o 
  -3  -7   1        0.42        2.20      1.58 o 
  -2  -7   1       12.73       11.03      2.63 o 
  -1  -7   1       10.77       13.43      1.67 o 
   0  -7   1      239.56      247.18      6.83 o 
   1  -7   1      114.83      117.86      5.36 o 
   2  -7   1        0.55        3.93      1.92 o 
   3  -7   1        1.88        0.55      1.84 o 
   4  -7   1        8.92       12.30      3.20 o 
   5  -7   1        1.81       -2.50      3.12 o 
   6  -7   1        6.93        2.19      3.75 o 
  -6  -6   1        5.40        7.49      5.31 o 
  -5  -6   1        0.46        1.50      2.75 o 
  -4  -6   1       31.17       37.49      2.86 o 
  -3  -6   1       59.02       58.15      3.09 o 
  -2  -6   1      162.78      166.59      5.32 o 
  -1  -6   1      193.99      199.38      3.83 o 
   0  -6   1       15.66       17.89      1.47 o 
   1  -6   1      474.92      485.94      6.83 o 
   2  -6   1       25.40       28.08      2.82 o 
   3  -6   1       65.73       72.81      4.17 o 
   4  -6   1       66.03       79.11      6.40 o 
   5  -6   1        3.57        0.31      3.12 o 
   6  -6   1       40.58       40.90      6.56 o 
  -7  -5   1       10.71        7.18      4.68 o 
  -6  -5   1        0.68        0.00      4.06 o 
  -5  -5   1       14.09       10.30      4.37 o 
  -4  -5   1        4.19        4.98      1.51 o 
  -3  -5   1       15.30       12.64      2.51 o 
  -2  -5   1       19.24       17.77      1.47 o 
  -1  -5   1      278.62      284.92      5.02 o 
   0  -5   1       55.51       57.51      2.45 o 
   1  -5   1       48.71       50.31      1.85 o 
   2  -5   1      311.91      330.89      5.48 o 
   3  -5   1        9.01        6.48      1.52 o 
   4  -5   1        0.22        1.17      1.31 o 
   5  -5   1        6.77        4.06      3.28 o 
   6  -5   1        6.65       10.05      2.77 o 
   7  -5   1       37.30       30.60      5.62 o 
  -7  -4   1       15.22       21.39      3.53 o 
  -6  -4   1        0.70        5.31      3.09 o 
  -5  -4   1       21.49       20.86      2.69 o 
  -4  -4   1      104.19      104.22      3.30 o 
  -3  -4   1      148.98      163.86      5.59 o 
  -2  -4   1        4.30        4.54      0.90 o 
  -1  -4   1      316.38      299.36      4.27 o 
   0  -4   1        1.06       -0.61      0.61 o 
   1  -4   1       48.50       61.76      1.64 o 
   2  -4   1        0.20       -0.26      0.82 o 
   3  -4   1       27.81       27.62      1.47 o 
   4  -4   1       25.81       25.60      2.37 o 
   5  -4   1       75.10       73.00      4.74 o 
   6  -4   1        6.66        5.00      2.25 o 
   7  -4   1        0.84       -1.79      1.79 o 
  -7  -3   1        2.03        0.13      1.96 o 
  -6  -3   1       44.99       49.22      3.26 o 
  -5  -3   1       52.57       50.16      3.07 o 
  -4  -3   1       13.57       15.47      1.89 o 
  -3  -3   1      148.64      135.02      2.99 o 
  -2  -3   1       90.60      105.24      2.39 o 
  -1  -3   1      267.31      277.12      3.59 o 
   0  -3   1       15.57       16.77      0.97 o 
   1  -3   1       77.42       70.94      1.43 o 
   2  -3   1     3820.72     4371.95     48.47 o 
   3  -3   1       47.70       47.23      2.52 o 
   4  -3   1      532.13      507.28     18.23 o 
   5  -3   1       54.30       39.20      3.20 o 
   6  -3   1       17.61       16.11      2.31 o 
   7  -3   1       37.52       43.34      4.47 o 
  -7  -2   1       10.21       11.69      2.12 o 
  -6  -2   1       20.80       24.40      2.74 o 
  -5  -2   1      212.89      201.94      5.48 o 
  -4  -2   1      192.01      183.23      5.00 o 
  -3  -2   1        0.03       -0.48      0.70 o 
  -2  -2   1       40.25       42.70      1.21 o 
  -1  -2   1     2137.48     2254.50     22.55 o 
   0  -2   1     2360.30     2579.10     26.65 o 
   1  -2   1      511.47      542.93      6.28 o 
   2  -2   1      600.88      586.63      7.17 o 
   3  -2   1      616.91      620.51     11.03 o 
   4  -2   1        6.56        8.43      1.77 o 
   5  -2   1       39.07       33.15      2.65 o 
   6  -2   1       64.38       53.11     11.71 o 
   7  -2   1       55.77       46.48      7.29 o 
  -7  -1   1        0.04        5.46      2.65 o 
  -6  -1   1       69.50       65.49      3.42 o 
  -5  -1   1       60.03       53.82      2.49 o 
  -4  -1   1      145.74      129.16      4.06 o 
  -3  -1   1      654.43      623.35      8.13 o 
  -2  -1   1      507.78      494.75      6.07 o 
  -1  -1   1       55.70       50.90      0.90 o 
   0  -1   1      411.18      426.50      4.67 o 
   1  -1   1      513.75      547.68      6.01 o 
   2  -1   1      590.17      567.88      9.47 o 
   3  -1   1       50.91       49.88      3.43 o 
   4  -1   1      248.71      223.80      5.30 o 
   5  -1   1        2.05        2.66      1.79 o 
   6  -1   1      108.25      109.77      6.83 o 
   7  -1   1       13.01       11.86      5.00 o 
  -7   0   1       55.35       55.94      5.95 o 
  -6   0   1        2.57        0.24      1.95 o 
  -5   0   1      137.41      131.67      6.61 o 
  -4   0   1       18.76       18.08      2.75 o 
  -3   0   1      465.30      464.06     18.73 o 
  -2   0   1      104.68      110.85      4.19 o 
  -1   0   1      404.59      391.62      4.37 o 
   1   0   1     1655.40     1607.85     17.95 o 
   3   0   1      479.26      504.86     17.48 o 
   4   0   1      223.90      213.69      7.81 o 
   5   0   1      292.85      289.64     13.27 o 
   6   0   1        0.08        1.94      2.19 o 
   7   0   1        2.41        3.12      3.75 o 
  -7   1   1       11.64       12.21      4.06 o 
  -6   1   1       15.70       15.15      4.06 o 
  -5   1   1        2.79        0.92      2.09 o 
  -4   1   1      135.95      118.56      6.71 o 
  -3   1   1      208.52      185.45      5.15 o 
  -2   1   1      812.17      775.77     10.83 o 
  -1   1   1     1713.10     1773.06     17.03 o 
   0   1   1     4877.74     4702.17     41.58 o 
   1   1   1     1279.40     1239.98     10.95 o 
   2   1   1       21.19       18.65      0.98 o 
   3   1   1     1060.33     1050.36     15.90 o 
   4   1   1      433.68      436.69      7.42 o 
   5   1   1       81.76       76.23      2.37 o 
   6   1   1       62.76       58.32      9.68 o 
   7   1   1       34.04       48.08      7.81 o 
  -7   2   1       23.13       22.48      5.93 o 
  -6   2   1       29.91       27.77      2.75 o 
  -5   2   1      303.89      283.39      6.71 o 
  -4   2   1       44.05       40.64      1.78 o 
  -3   2   1     2146.62     2320.29     37.26 o 
  -2   2   1      187.75      173.14      3.83 o 
  -1   2   1       50.16       53.87      1.15 o 
   0   2   1      356.51      361.32      4.19 o 
   1   2   1      166.70      188.63      2.41 o 
   2   2   1      181.05      159.17      2.27 o 
   3   2   1       24.26       23.57      1.26 o 
   4   2   1      236.41      236.65      4.55 o 
   5   2   1      172.72      166.85      4.29 o 
   6   2   1       13.67       14.42      1.60 o 
   7   2   1        0.04        3.45      1.41 o 
  -7   3   1        7.62        6.44      1.80 o 
  -6   3   1       34.04       30.66      5.09 o 
  -5   3   1       31.32       35.56      2.97 o 
  -4   3   1       41.54       43.69      3.23 o 
  -3   3   1       32.51       36.22      2.10 o 
  -2   3   1       36.30       57.11      1.49 o 
  -1   3   1        1.38        1.88      0.55 o 
   0   3   1     1117.39     1116.94     11.41 o 
   1   3   1       14.15       14.37      0.94 o 
   2   3   1      540.24      559.65      6.35 o 
   3   3   1      565.26      559.82      6.45 o 
   4   3   1       71.94       74.68      2.33 o 
   5   3   1       15.69       21.79      2.26 o 
   6   3   1       59.89       55.39      3.51 o 
   7   3   1        9.34       15.08      2.38 o 
  -7   4   1        2.88        1.64      2.34 o 
  -6   4   1        0.01       -0.62      1.95 o 
  -5   4   1        0.30        2.48      1.87 o 
  -4   4   1        1.20        1.70      1.35 o 
  -3   4   1      265.29      273.84      3.73 o 
  -2   4   1       70.58       70.31      2.33 o 
  -1   4   1       19.47       22.27      1.05 o 
   0   4   1      633.62      688.16      7.72 o 
   1   4   1      192.83      172.84      2.76 o 
   2   4   1        0.06       -0.07      1.13 o 
   3   4   1       22.54       26.36      1.35 o 
   4   4   1      129.74      128.93      3.22 o 
   5   4   1        1.75       -0.80      1.40 o 
   6   4   1       79.10       87.42      4.60 o 
   7   4   1        0.02        2.78      2.40 o 
  -7   5   1       25.92       34.03      5.62 o 
  -6   5   1        7.52        7.89      2.70 o 
  -5   5   1       43.09       48.87      4.30 o 
  -4   5   1      124.01      127.35      3.37 o 
  -3   5   1       21.74       19.09      1.51 o 
  -2   5   1      595.88      574.59     12.82 o 
  -1   5   1       14.12       13.38      1.15 o 
   0   5   1      302.07      295.13      4.01 o 
   1   5   1      572.22      580.54     10.90 o 
   2   5   1      115.48      121.61      2.82 o 
   3   5   1       72.06       75.41      3.35 o 
   4   5   1        0.01        1.25      0.90 o 
   5   5   1       21.88       25.75      2.98 o 
   6   5   1       37.15       43.71      6.56 o 
   7   5   1        0.47       -3.12      4.06 o 
  -6   6   1        0.50       -2.81      3.12 o 
  -5   6   1        0.19        3.75      3.12 o 
  -4   6   1        0.69        0.16      2.21 o 
  -3   6   1        3.03       -0.06      1.37 o 
  -2   6   1      290.39      279.30      6.55 o 
  -1   6   1      544.41      552.84      7.40 o 
   0   6   1        1.95        1.87      0.93 o 
   1   6   1       50.38       51.35      2.23 o 
   2   6   1        0.45       -0.18      1.17 o 
   3   6   1       24.00       24.03      2.10 o 
   4   6   1       34.66       32.99      2.37 o 
   5   6   1        0.58       -0.29      3.43 o 
   6   6   1      143.71      147.99     11.24 o 
  -5   7   1       54.81       61.82      8.12 o 
  -4   7   1        1.03       -1.08      2.09 o 
  -3   7   1        6.76        6.41      2.10 o 
  -2   7   1      201.90      190.94      6.43 o 
  -1   7   1        0.82        2.27      1.34 o 
   0   7   1      829.39      783.47     11.79 o 
   1   7   1        7.02        7.27      1.86 o 
   2   7   1        0.42        2.39      1.48 o 
   3   7   1       38.70       40.86      2.90 o 
   4   7   1       18.15       21.20      2.92 o 
   5   7   1        0.41        0.00      2.87 o 
   6   7   1        3.97       -0.31      4.68 o 
  -5   8   1        1.87        8.43      5.00 o 
  -4   8   1       80.33       91.09     10.30 o 
  -3   8   1        0.25       -0.57      1.92 o 
  -2   8   1       19.76       14.50      3.20 o 
  -1   8   1      177.58      182.35      5.81 o 
   0   8   1      122.48      119.54      4.95 o 
   1   8   1       35.22       32.92      3.19 o 
   2   8   1        2.12        0.12      2.13 o 
   3   8   1       19.95       21.20      3.68 o 
   4   8   1       62.26       72.39      4.92 o 
   5   8   1        2.06        2.23      9.52 o 
  -4   9   1        0.54        3.43      4.37 o 
  -3   9   1       38.04       37.30      4.57 o 
  -2   9   1        0.68        1.05      2.40 o 
  -1   9   1        3.02        6.24      2.87 o 
   0   9   1       23.26       24.16      2.98 o 
   1   9   1        4.01        3.75      2.60 o 
   2   9   1        3.23        3.92      2.97 o 
   3   9   1        3.51        3.17      2.88 o 
   4   9   1        5.47        1.76      2.88 o 
  -2  10   1       30.45       33.11      4.74 o 
  -1  10   1       10.68        9.52      4.22 o 
   0  10   1        0.71       -0.60      2.84 o 
   1  10   1        6.41        4.26      3.06 o 
   2  10   1        7.71        6.69      3.45 o 
   3  10   1        1.11        7.48      3.17 o 
  -2 -10   2        6.87        3.59      6.40 o 
  -1 -10   2        0.37        0.67      2.83 o 
   0 -10   2        0.01       -0.94      4.06 o 
   1 -10   2        3.03        4.03      3.07 o 
   2 -10   2        4.15        5.00      4.37 o 
  -3  -9   2        6.78        7.89      3.29 o 
  -2  -9   2        0.85        0.58      3.00 o 
  -1  -9   2       44.62       35.15      4.74 o 
   0  -9   2       65.37       60.85      6.40 o 
   1  -9   2        4.52        4.52      2.84 o 
   2  -9   2        2.89        2.66      2.70 o 
   3  -9   2       90.39       84.54      6.61 o 
   4  -9   2        5.01        8.43      4.68 o 
  -5  -8   2        2.06       -1.87      5.00 o 
  -4  -8   2        7.36        6.24      5.62 o 
  -3  -8   2        0.09       -2.25      2.25 o 
  -2  -8   2       19.07       26.34      3.97 o 
  -1  -8   2       32.01       23.22      5.15 o 
   0  -8   2        5.58        2.56      1.97 o 
   1  -8   2      251.90      254.14     13.61 o 
   2  -8   2        7.65        8.95      2.97 o 
   3  -8   2       23.76       32.44      5.78 o 
   4  -8   2       33.69       29.98      4.64 o 
   5  -8   2        5.89        3.75      4.68 o 
  -5  -7   2       17.56       14.45      4.04 o 
  -4  -7   2       16.81       18.61      2.98 o 
  -3  -7   2        9.31        7.80      1.94 o 
  -2  -7   2       11.24       13.94      2.05 o 
  -1  -7   2       46.51       54.04      4.91 o 
   0  -7   2       62.00       68.87      4.14 o 
   1  -7   2       31.58       31.25      2.28 o 
   2  -7   2       41.85       42.23      6.72 o 
   3  -7   2      184.29      161.13      5.96 o 
   4  -7   2        6.31        6.43      4.53 o 
   5  -7   2        9.73        4.06      3.75 o 
   6  -7   2        0.00       -1.87      3.43 o 
  -6  -6   2        0.28       -0.31      4.06 o 
  -5  -6   2        0.85        1.25      4.06 o 
  -4  -6   2       92.51       97.38      5.51 o 
  -3  -6   2        0.04       -0.86      1.74 o 
  -2  -6   2      114.32      108.37      3.99 o 
  -1  -6   2       22.46       24.96      1.85 o 
   0  -6   2       36.87       36.54      2.12 o 
   1  -6   2      114.99      116.73      3.51 o 
   2  -6   2       21.63       21.51      2.57 o 
   3  -6   2      347.81      338.04      8.41 o 
   4  -6   2       16.22       20.66      3.42 o 
   5  -6   2        3.74       -1.25      2.81 o 
   6  -6   2      123.18      122.08      9.99 o 
  -6  -5   2        5.30        3.43      4.06 o 
  -5  -5   2       16.92       16.24      5.00 o 
  -4  -5   2        0.77       -0.32      1.54 o 
  -3  -5   2       78.05       74.51      3.08 o 
  -2  -5   2       96.48       87.80      2.98 o 
  -1  -5   2      140.90      152.01      3.31 o 
   0  -5   2      133.32      142.42      3.39 o 
   1  -5   2      464.42      522.50      7.77 o 
   2  -5   2      176.54      187.23      4.49 o 
   3  -5   2       69.29       69.43      3.27 o 
   4  -5   2      160.50      162.54      9.24 o 
   5  -5   2        4.93        7.00      2.53 o 
   6  -5   2       20.56       23.10      5.00 o 
   7  -5   2       50.10       43.09      6.24 o 
  -7  -4   2       10.70       13.11      4.68 o 
  -6  -4   2        1.41       -2.85      4.57 o 
  -5  -4   2        1.55        2.15      2.14 o 
  -4  -4   2      126.17      130.33      3.87 o 
  -3  -4   2       18.30       18.52      1.50 o 
  -2  -4   2       78.10       70.00      2.29 o 
  -1  -4   2       63.32       59.31      1.63 o 
   0  -4   2       45.31       46.36      1.73 o 
   1  -4   2      501.12      503.97      6.47 o 
   2  -4   2       27.70       31.36      1.64 o 
   3  -4   2        3.17        4.05      1.13 o 
   4  -4   2       19.35       21.20      2.02 o 
   5  -4   2      146.49      134.55      5.95 o 
   6  -4   2       31.83       36.65      7.18 o 
   7  -4   2        0.04       -1.73      1.73 o 
  -7  -3   2        0.87       -1.36      1.91 o 
  -6  -3   2       34.32       33.88      3.07 o 
  -5  -3   2       16.16       17.93      2.14 o 
  -4  -3   2       19.49       20.54      2.07 o 
  -3  -3   2       90.12       88.45      1.73 o 
  -2  -3   2       80.97       84.51      2.16 o 
  -1  -3   2      867.81      892.89      8.94 o 
   0  -3   2        0.89        0.86      0.61 o 
   1  -3   2      685.98      769.93      8.32 o 
   2  -3   2      106.74       98.84      2.23 o 
   3  -3   2        6.71        9.61      0.85 o 
   4  -3   2      498.73      533.76     18.43 o 
   5  -3   2      244.29      235.50     14.21 o 
   6  -3   2      106.31      100.81      5.78 o 
   7  -3   2       39.72       41.03      3.42 o 
  -7  -2   2        9.50        9.56      2.12 o 
  -6  -2   2        7.87        8.74      2.20 o 
  -5  -2   2       13.77       13.86      2.39 o 
  -4  -2   2        6.58        6.31      1.13 o 
  -3  -2   2      107.73      100.69      2.50 o 
  -2  -2   2       53.84       50.30      1.33 o 
  -1  -2   2      186.17      184.21      3.11 o 
   0  -2   2      375.39      405.93      4.98 o 
   1  -2   2     1606.79     1735.35     18.25 o 
   2  -2   2       73.72       61.12      1.68 o 
   3  -2   2        0.04       -0.02      0.83 o 
   4  -2   2       51.83       52.82      2.33 o 
   5  -2   2     1016.53      963.36     22.95 o 
   6  -2   2      131.58      126.65      4.86 o 
   7  -2   2       52.60       46.50      2.97 o 
  -7  -1   2        0.10        3.51      1.64 o 
  -6  -1   2       59.95       57.92      2.93 o 
  -5  -1   2       28.24       27.07      1.91 o 
  -4  -1   2       58.13       49.07      1.85 o 
  -3  -1   2       25.49       22.59      1.18 o 
  -2  -1   2        3.79        3.81      0.60 o 
  -1  -1   2    32315.98    30639.03    257.55 o 
   0  -1   2       20.34       16.93      0.87 o 
   1  -1   2       21.37       17.29      0.84 o 
   2  -1   2      435.47      440.99      5.37 o 
   3  -1   2       33.25       28.03      1.93 o 
   4  -1   2      219.57      204.55      6.40 o 
   5  -1   2       12.84       13.11      1.55 o 
   6  -1   2      170.80      159.70      4.09 o 
   7  -1   2      139.44      157.36     12.18 o 
  -7   0   2       44.09       50.58      7.81 o 
  -6   0   2        1.26        3.28      2.43 o 
  -5   0   2       25.59       25.31      1.60 o 
  -4   0   2        1.77        3.80      0.95 o 
  -3   0   2      663.67      619.22      9.84 o 
  -2   0   2        0.44        0.97      0.43 o 
  -1   0   2      613.41      613.88      5.80 o 
   0   0   2      152.22      151.52      1.37 o 
   1   0   2      365.18      384.50      4.05 o 
   2   0   2       20.54       20.50      0.89 o 
   3   0   2      392.02      449.60      7.21 o 
   4   0   2      257.67      232.97      6.98 o 
   5   0   2      323.88      318.48      8.34 o 
   6   0   2       33.45       35.05      3.90 o 
  -7   1   2       61.75       53.70      8.43 o 
  -6   1   2       63.28       64.17      3.20 o 
  -5   1   2        0.11        0.43      0.99 o 
  -4   1   2       50.27       52.31      1.66 o 
  -3   1   2      118.40      120.12      2.59 o 
  -2   1   2       96.46       92.07      2.15 o 
  -1   1   2     2692.72     2717.33     28.08 o 
   0   1   2       50.07       41.36      0.85 o 
   1   1   2     1220.14     1184.30     11.64 o 
   2   1   2        9.52       12.41      0.56 o 
   3   1   2       60.39       55.04      1.94 o 
   4   1   2      310.99      294.51      4.94 o 
   5   1   2      106.37       93.83      2.81 o 
   6   1   2       47.66       41.14      3.07 o 
   7   1   2        2.37       10.93      4.37 o 
  -7   2   2       12.18       11.39      1.64 o 
  -6   2   2       10.64       11.44      2.07 o 
  -5   2   2       12.76       12.29      1.96 o 
  -4   2   2       11.34       11.46      1.67 o 
  -3   2   2     1039.87     1048.11     17.64 o 
  -2   2   2      244.93      241.92      3.58 o 
  -1   2   2      245.50      230.14      2.79 o 
   0   2   2      793.50      812.07      8.22 o 
   1   2   2     1243.29     1221.51     12.15 o 
   2   2   2     1498.62     1479.49     15.17 o 
   3   2   2       70.73       63.17      1.83 o 
   4   2   2      103.05      108.52      2.67 o 
   5   2   2      308.85      309.01      6.28 o 
   6   2   2        1.95        1.16      1.17 o 
   7   2   2        0.47        1.34      1.41 o 
   8   2   2        1.34        0.92      2.03 o 
  -7   3   2        3.03        0.83      1.67 o 
  -6   3   2        8.04       10.53      1.99 o 
  -5   3   2       45.66       45.04      3.31 o 
  -4   3   2        3.78        5.42      1.27 o 
  -3   3   2      322.23      361.34      9.47 o 
  -2   3   2      716.75      733.55      8.74 o 
  -1   3   2      236.87      259.30      3.63 o 
   0   3   2     1027.57     1035.47      9.97 o 
   1   3   2     1767.54     1876.06     18.55 o 
   2   3   2       27.02       24.39      1.09 o 
   3   3   2      409.96      402.07      4.84 o 
   4   3   2       42.26       45.40      2.13 o 
   5   3   2       59.42       59.49      2.84 o 
   6   3   2       38.65       39.67      3.00 o 
   7   3   2        5.46        9.33      2.31 o 
   8   3   2       45.80       38.40      5.00 o 
  -7   4   2        0.69       -0.84      2.09 o 
  -6   4   2        2.00        1.56      2.81 o 
  -5   4   2       96.30      109.04      5.24 o 
  -4   4   2       17.18       15.53      1.97 o 
  -3   4   2      152.48      150.48      2.47 o 
  -2   4   2      279.97      294.57      4.55 o 
  -1   4   2        5.25        3.87      0.68 o 
   0   4   2      206.98      176.76      2.66 o 
   1   4   2      150.95      160.40      2.82 o 
   2   4   2     1146.10     1140.91     13.06 o 
   3   4   2        2.26        3.05      0.80 o 
   4   4   2        2.45        1.51      0.95 o 
   5   4   2       28.77       32.97      2.59 o 
   6   4   2        6.33        1.96      2.04 o 
   7   4   2        2.36        3.42      2.97 o 
  -6   5   2        7.68        4.53      3.90 o 
  -5   5   2      275.41      263.36      9.38 o 
  -4   5   2       12.19       12.23      1.77 o 
  -3   5   2       94.11       96.16      2.63 o 
  -2   5   2      399.74      413.86      6.24 o 
  -1   5   2        3.71        2.92      0.80 o 
   0   5   2      395.20      381.44      4.78 o 
   1   5   2      236.84      247.26      4.31 o 
   2   5   2      267.96      288.02      4.66 o 
   3   5   2      503.33      508.99      7.52 o 
   4   5   2        0.99        0.66      0.93 o 
   5   5   2       46.53       46.06      3.72 o 
   6   5   2      100.02       89.61      8.74 o 
   7   5   2        0.05       -3.75      3.75 o 
  -6   6   2        2.38       -2.19      3.12 o 
  -5   6   2        3.74        1.87      3.12 o 
  -4   6   2        0.08        0.94      1.99 o 
  -3   6   2      341.29      344.27      8.30 o 
  -2   6   2        0.35       -1.49      1.49 o 
  -1   6   2      730.83      745.65     11.88 o 
   0   6   2       35.43       36.52      1.74 o 
   1   6   2      138.66      134.62      3.26 o 
   2   6   2        9.37       10.52      1.15 o 
   3   6   2       74.79       68.80      3.29 o 
   4   6   2        7.67        9.28      1.71 o 
   5   6   2        7.00        6.74      3.75 o 
   6   6   2        3.23        2.19      4.37 o 
  -5   7   2      109.40      102.72     10.30 o 
  -4   7   2       12.53       21.39      3.53 o 
  -3   7   2       18.58       18.00      2.57 o 
  -2   7   2      180.81      175.62      6.11 o 
  -1   7   2       74.69       75.83      3.24 o 
   0   7   2       22.52       22.71      2.20 o 
   1   7   2       42.47       39.17      2.35 o 
   2   7   2       44.05       41.94      3.26 o 
   3   7   2       86.39       85.94      6.80 o 
   4   7   2       12.38       12.89      2.32 o 
   5   7   2        4.30        5.10      3.42 o 
   6   7   2       27.67       27.16      6.87 o 
  -5   8   2        1.89        0.94      4.06 o 
  -4   8   2       38.55       49.35      5.52 o 
  -3   8   2        2.29        6.24      2.15 o 
  -2   8   2       22.11       14.96      4.68 o 
  -1   8   2        3.23        2.08      2.65 o 
   0   8   2       37.68       35.72      3.17 o 
   1   8   2      254.92      262.81      8.37 o 
   2   8   2        0.34        0.62      2.08 o 
   3   8   2       76.34       77.69      5.93 o 
   4   8   2       13.08        5.61      4.78 o 
   5   8   2        0.66       -0.76      4.53 o 
  -4   9   2        7.57        4.68      4.68 o 
  -3   9   2        6.74        9.27      3.59 o 
  -2   9   2        2.92        4.27      7.96 o 
  -1   9   2        6.36        1.69      2.70 o 
   0   9   2       12.44       11.91      2.57 o 
   1   9   2       18.07       18.67      5.31 o 
   2   9   2       16.36       14.19      5.62 o 
   3   9   2       10.59        8.43      7.49 o 
   4   9   2        0.70       -1.44      2.45 o 
  -2  10   2        2.52        0.89      2.97 o 
  -1  10   2       21.21       19.85      4.19 o 
   0  10   2        1.21       -1.75      2.70 o 
   1  10   2        4.44        6.10      3.29 o 
   2  10   2        3.64        0.42      2.93 o 
   3  10   2        0.46       -0.01      5.00 o 
  -1 -10   3        4.96        3.17      3.43 o 
   0 -10   3        0.01        0.36      3.00 o 
   1 -10   3        0.02       -0.70      2.70 o 
   2 -10   3       15.78       14.36      5.93 o 
  -3  -9   3        0.77       -0.84      2.83 o 
  -2  -9   3       98.14       90.82      7.13 o 
  -1  -9   3        7.13        7.34      4.53 o 
   0  -9   3       58.61       62.67      7.65 o 
   1  -9   3        1.47        4.12      2.97 o 
   2  -9   3        2.11        1.60      2.75 o 
   3  -9   3       39.40       43.07      5.16 o 
   4  -9   3        6.03        4.68      4.68 o 
  -4  -8   3        0.42       -1.56      4.06 o 
  -3  -8   3        1.16        2.39      2.97 o 
  -2  -8   3       15.93       21.50      3.73 o 
  -1  -8   3       65.23       60.60      4.20 o 
   0  -8   3       23.13       20.97      2.87 o 
   1  -8   3        8.80       13.53      2.51 o 
   2  -8   3        7.29        1.91      4.84 o 
   3  -8   3       13.88       16.64      3.53 o 
   4  -8   3       10.56       23.42      5.93 o 
   5  -8   3       11.05        4.37      3.31 o 
  -5  -7   3        5.40        5.93      5.31 o 
  -4  -7   3       19.72       19.80      4.19 o 
  -3  -7   3       26.10       25.16      2.54 o 
  -2  -7   3       58.66       62.70      3.63 o 
  -1  -7   3        6.24        7.13      1.61 o 
   0  -7   3      161.15      170.01     11.00 o 
   1  -7   3       19.34       20.99      3.00 o 
   2  -7   3        9.48        9.28      2.70 o 
   3  -7   3       44.71       46.74      3.78 o 
   4  -7   3        0.78       -1.74      1.74 o 
   5  -7   3       27.82       25.51      4.37 o 
   6  -7   3        0.95        2.81      4.68 o 
  -6  -6   3        1.05       -2.19      4.37 o 
  -5  -6   3        0.59        0.31      4.06 o 
  -4  -6   3        7.32        8.57      2.65 o 
  -3  -6   3        0.02       -0.70      1.90 o 
  -2  -6   3       76.76       71.78      4.05 o 
  -1  -6   3       17.99       17.93      1.52 o 
   0  -6   3        8.15        7.50      1.43 o 
   1  -6   3      154.53      159.31      4.60 o 
   2  -6   3       30.11       34.45      3.11 o 
   3  -6   3        0.06        0.64      1.68 o 
   4  -6   3       17.79       20.21      3.59 o 
   5  -6   3       10.30       13.93      4.84 o 
   6  -6   3       55.22       40.90      6.87 o 
  -6  -5   3        5.74        5.93      4.37 o 
  -5  -5   3       10.74       10.62      4.68 o 
  -4  -5   3       27.98       27.60      3.43 o 
  -3  -5   3        1.97        0.43      1.24 o 
  -2  -5   3       59.85       57.53      4.82 o 
  -1  -5   3        9.35        9.04      1.08 o 
   0  -5   3       12.13       13.87      1.24 o 
   1  -5   3       32.68       32.91      1.75 o 
   2  -5   3        0.02       -1.25      1.25 o 
   3  -5   3        9.44       10.57      1.79 o 
   4  -5   3      126.24      126.24      3.97 o 
   5  -5   3        1.73        1.23      2.17 o 
   6  -5   3        9.75       13.11      4.06 o 
   7  -5   3       59.99       74.00      8.12 o 
  -7  -4   3        5.72        7.49      4.68 o 
  -6  -4   3        9.60       10.56      3.58 o 
  -5  -4   3        1.11        1.48      2.16 o 
  -4  -4   3       58.56       65.49      3.33 o 
  -3  -4   3       22.10       26.98      1.85 o 
  -2  -4   3       89.85       92.14      4.73 o 
  -1  -4   3        0.42        1.34      0.71 o 
   0  -4   3        3.04        2.43      0.81 o 
   1  -4   3     2416.86     2715.58     28.69 o 
   2  -4   3       11.92       11.95      1.24 o 
   3  -4   3      380.38      370.50      6.27 o 
   4  -4   3       56.79       54.33      3.61 o 
   5  -4   3        0.07       -1.46      1.46 o 
   6  -4   3       52.24       52.43      4.52 o 
   7  -4   3        9.40        7.81      2.65 o 
  -7  -3   3        2.76        4.96      2.31 o 
  -6  -3   3       64.46       59.31      3.78 o 
  -5  -3   3       12.74       11.99      2.00 o 
  -4  -3   3        3.15        3.58      1.55 o 
  -3  -3   3        6.16        6.48      0.73 o 
  -2  -3   3      530.31      547.01      8.26 o 
  -1  -3   3      947.40      977.53      9.82 o 
   0  -3   3      106.63      109.70      2.54 o 
   1  -3   3      480.09      482.39      6.16 o 
   2  -3   3      894.60      931.80     11.61 o 
   3  -3   3       23.71       20.01      1.42 o 
   4  -3   3       32.46       31.07      2.51 o 
   5  -3   3      199.13      199.08     10.50 o 
   6  -3   3      113.73      103.97      5.18 o 
   7  -3   3       43.73       42.72      3.75 o 
  -7  -2   3        8.46        8.52      2.14 o 
  -6  -2   3        7.20        7.68      1.80 o 
  -5  -2   3       26.16       24.48      2.34 o 
  -4  -2   3       92.88       87.99      3.27 o 
  -3  -2   3       55.77       55.72      2.30 o 
  -2  -2   3        3.21        3.03      0.55 o 
  -1  -2   3      109.53      119.71      2.05 o 
   0  -2   3      332.09      357.21      4.38 o 
   1  -2   3      220.46      228.95      3.30 o 
   2  -2   3       10.63       14.17      1.11 o 
   3  -2   3      237.04      229.43      3.68 o 
   4  -2   3        2.17        2.00      1.13 o 
   5  -2   3      114.38      105.88      4.52 o 
   6  -2   3        7.44       11.68      2.97 o 
   7  -2   3       72.06       69.63      4.27 o 
   8  -2   3        2.00        4.14      1.73 o 
  -7  -1   3        0.64       -0.06      2.08 o 
  -6  -1   3       43.63       44.63      2.82 o 
  -5  -1   3        6.45        7.28      1.45 o 
  -4  -1   3      189.18      186.82      4.29 o 
  -3  -1   3        0.02        0.10      0.70 o 
  -2  -1   3      132.86      133.49      2.04 o 
  -1  -1   3      945.96      937.26      8.06 o 
   0  -1   3      806.45      847.81      7.53 o 
   1  -1   3     2457.68     2613.80     25.19 o 
   2  -1   3      777.83      804.53     10.68 o 
   3  -1   3      292.74      327.42      6.94 o 
   4  -1   3      632.45      630.20     13.43 o 
   5  -1   3        2.08        2.19      1.56 o 
   6  -1   3        0.51        1.72      1.20 o 
   7  -1   3       39.61       39.48      4.75 o 
  -7   0   3        2.23        2.50      1.95 o 
  -6   0   3        0.96        0.23      1.23 o 
  -5   0   3       11.32        9.82      1.42 o 
  -4   0   3       20.76       19.69      1.25 o 
  -3   0   3      430.00      401.65      6.38 o 
  -2   0   3      240.03      243.38      3.90 o 
  -1   0   3     3124.23     3194.39     24.49 o 
   0   0   3     2381.96     2331.50     17.23 o 
   1   0   3      144.10      131.64      1.83 o 
   2   0   3     2014.78     2180.54     27.02 o 
   3   0   3      429.32      464.34      8.46 o 
   4   0   3      189.50      199.50      3.88 o 
   5   0   3      210.38      196.69      5.18 o 
   6   0   3       81.54       78.67      4.69 o 
   7   0   3       19.00       18.75      2.58 o 
  -7   1   3       11.77        9.27      2.20 o 
  -6   1   3       89.25       89.02      3.67 o 
  -5   1   3       18.08       17.12      1.67 o 
  -4   1   3      582.26      590.69      9.51 o 
  -3   1   3       80.13       77.92      2.15 o 
  -2   1   3        4.32        5.30      0.90 o 
  -1   1   3      176.42      174.09      2.14 o 
   0   1   3      277.75      295.18      3.04 o 
   1   1   3       91.31       83.21      1.39 o 
   2   1   3        0.21       -0.45      0.45 o 
   3   1   3      689.76      756.27     10.37 o 
   4   1   3      349.07      342.09      5.44 o 
   5   1   3       57.11       51.77      1.96 o 
   6   1   3        0.71        0.82      1.01 o 
   7   1   3       42.05       35.20      4.03 o 
  -7   2   3       13.39       14.64      2.07 o 
  -6   2   3       16.59       16.23      1.89 o 
  -5   2   3       23.03       24.25      2.57 o 
  -4   2   3       34.19       32.24      2.32 o 
  -3   2   3        0.50        0.44      0.80 o 
  -2   2   3        1.93        0.83      0.80 o 
  -1   2   3     1032.09      980.32     10.59 o 
   0   2   3        0.14        0.23      0.49 o 
   1   2   3      759.11      750.45      7.87 o 
   2   2   3     1584.34     1584.37     18.14 o 
   3   2   3      197.08      201.62      3.17 o 
   4   2   3       58.77       52.02      2.16 o 
   5   2   3      156.19      141.44      4.01 o 
   6   2   3       13.91       15.82      2.77 o 
   7   2   3       37.41       38.47      3.43 o 
   8   2   3        0.35        2.34      1.77 o 
  -7   3   3        2.18        1.42      1.95 o 
  -6   3   3        0.09        1.33      1.49 o 
  -5   3   3        6.54        5.44      1.72 o 
  -4   3   3       75.15       79.61      5.30 o 
  -3   3   3       25.69       25.00      2.04 o 
  -2   3   3        5.24        4.64      0.77 o 
  -1   3   3      515.48      544.33      6.53 o 
   0   3   3      485.28      426.79      4.94 o 
   1   3   3      167.06      178.92      2.64 o 
   2   3   3       62.44       67.37      1.63 o 
   3   3   3      641.20      651.26      7.72 o 
   4   3   3        0.11        0.52      0.97 o 
   5   3   3      308.76      312.05      6.53 o 
   6   3   3        3.73        6.23      1.78 o 
   7   3   3        6.91        6.38      2.31 o 
   8   3   3        6.49        9.34      2.53 o 
  -7   4   3        5.36        1.03      2.31 o 
  -6   4   3       13.82       18.07      3.59 o 
  -5   4   3       84.75       83.20      4.93 o 
  -4   4   3       15.27       14.13      2.63 o 
  -3   4   3      302.35      311.52      4.61 o 
  -2   4   3        9.86        8.99      1.07 o 
  -1   4   3      178.10      179.52      2.47 o 
   0   4   3      903.38      918.51     13.15 o 
   1   4   3      153.51      170.75      2.81 o 
   2   4   3       38.70       28.47      1.38 o 
   3   4   3        4.88        5.16      1.03 o 
   4   4   3       39.60       38.93      1.48 o 
   5   4   3       54.71       53.65      3.54 o 
   6   4   3        5.84        5.20      2.31 o 
   7   4   3       14.36       17.93      3.20 o 
  -6   5   3        2.23        1.87      3.12 o 
  -5   5   3        6.60        5.79      2.62 o 
  -4   5   3        4.50        3.08      1.74 o 
  -3   5   3      322.66      324.21      5.90 o 
  -2   5   3      656.40      654.69      8.89 o 
  -1   5   3       51.53       44.08      1.54 o 
   0   5   3      128.00      113.05      2.43 o 
   1   5   3        3.15        2.73      0.79 o 
   2   5   3       66.93       64.12      2.20 o 
   3   5   3      137.04      137.89      3.04 o 
   4   5   3        6.23        6.01      1.07 o 
   5   5   3      651.99      693.58     30.07 o 
   6   5   3        0.20       -3.12      3.43 o 
   7   5   3        6.32        3.12      4.06 o 
  -6   6   3       23.32       30.60      5.93 o 
  -5   6   3        1.60       -0.31      3.12 o 
  -4   6   3       26.85       22.72     11.08 o 
  -3   6   3      160.43      155.08      4.53 o 
  -2   6   3        8.18        8.14      4.41 o 
  -1   6   3      936.08      902.36     11.55 o 
   0   6   3       10.24        7.73      1.47 o 
   1   6   3       18.83       20.18      1.48 o 
   2   6   3       76.14       81.03      3.48 o 
   3   6   3      159.63      159.62      4.07 o 
   4   6   3        3.92        3.51      1.50 o 
   5   6   3        5.42        6.71      3.20 o 
   6   6   3        5.24        9.05      4.68 o 
   7   6   3        0.45       -1.87      4.37 o 
  -5   7   3       63.29       69.31      8.74 o 
  -4   7   3        0.78       -1.12      2.34 o 
  -3   7   3       16.49       17.14      2.43 o 
  -2   7   3      297.08      292.45     16.80 o 
  -1   7   3      279.01      258.35      5.90 o 
   0   7   3       49.81       44.63      2.59 o 
   1   7   3        2.47        2.55      1.42 o 
   2   7   3       24.91       25.26      2.42 o 
   3   7   3      173.06      174.74      7.90 o 
   4   7   3        9.10        7.31      1.84 o 
   5   7   3        9.49       12.06      5.00 o 
   6   7   3        0.00        8.74      5.31 o 
  -4   8   3       53.20       64.05      6.18 o 
  -3   8   3        2.48        0.57      1.86 o 
  -2   8   3       20.97       31.67      4.08 o 
  -1   8   3       22.17       16.38      6.71 o 
   0   8   3       15.25       17.39      2.44 o 
   1   8   3        7.79        8.91      2.34 o 
   2   8   3        3.71       -0.62      3.43 o 
   3   8   3       52.05       61.28      5.47 o 
   4   8   3       21.16       20.67      3.05 o 
   5   8   3        3.19        4.12      3.86 o 
  -3   9   3       36.81       39.52      4.62 o 
  -2   9   3       14.23       17.19      3.53 o 
  -1   9   3        5.02        9.11      3.07 o 
   0   9   3       14.81       22.88      3.29 o 
   1   9   3       32.64       29.15      4.27 o 
   2   9   3        0.50       -2.65      2.65 o 
   3   9   3       20.87       24.59      4.13 o 
   4   9   3       13.74       11.15      5.62 o 
  -2  10   3       71.89       67.82     12.18 o 
  -1  10   3        1.69        6.82      3.00 o 
   0  10   3       13.21       14.11      3.68 o 
   1  10   3       73.52       66.92      6.49 o 
   2  10   3        0.46       -1.43      2.77 o 
   3  10   3        8.54        8.18      3.45 o 
   0 -10   4        0.81       -1.25      4.68 o 
  -3  -9   4        4.53        2.90      3.00 o 
  -2  -9   4        2.09        1.25      3.00 o 
  -1  -9   4        5.41        2.27      2.97 o 
   0  -9   4       79.17       65.32      6.29 o 
   1  -9   4        6.01        4.96      2.97 o 
   2  -9   4       12.04       13.00      4.84 o 
   3  -9   4       24.92       20.41      4.19 o 
  -4  -8   4        0.82       -3.75      4.68 o 
  -3  -8   4        0.09       -0.43      2.31 o 
  -2  -8   4       22.30       23.46      3.90 o 
  -1  -8   4       11.22       11.58      3.15 o 
   0  -8   4        5.33        6.70      2.84 o 
   1  -8   4       24.13       25.00      3.03 o 
   2  -8   4       52.78       42.51      8.59 o 
   3  -8   4        0.60        0.95      3.28 o 
   4  -8   4        2.60       -0.31      3.75 o 
   5  -8   4        1.33        0.94      4.37 o 
  -5  -7   4       14.44       15.92      6.56 o 
  -4  -7   4        0.17       -0.57      3.20 o 
  -3  -7   4       25.76       27.45      3.40 o 
  -2  -7   4       13.89       17.46      4.84 o 
  -1  -7   4       11.90       10.20      1.76 o 
   0  -7   4       42.12       40.48      3.44 o 
   1  -7   4        4.34        4.34      2.86 o 
   2  -7   4      199.54      171.08     11.40 o 
   3  -7   4        9.17       11.66      2.49 o 
   4  -7   4        0.81        0.56      1.92 o 
   5  -7   4      107.50      108.93      7.82 o 
  -5  -6   4        0.30        1.56      4.68 o 
  -4  -6   4       11.29       10.53      2.93 o 
  -3  -6   4        6.61        8.30      1.95 o 
  -2  -6   4       39.45       38.15      4.58 o 
  -1  -6   4       10.68       10.69      1.34 o 
   0  -6   4      161.16      162.79      4.90 o 
   1  -6   4      143.08      141.52      4.38 o 
   2  -6   4       19.51       24.42      2.87 o 
   3  -6   4      116.16      112.95      4.81 o 
   4  -6   4        1.07       -1.60      1.60 o 
   5  -6   4       21.83       25.28      4.08 o 
   6  -6   4       71.84       68.38      8.74 o 
  -6  -5   4        0.00       -3.75      4.06 o 
  -5  -5   4       12.68        8.12      4.68 o 
  -4  -5   4        0.64       -0.23      2.34 o 
  -3  -5   4        4.80        6.32      1.70 o 
  -2  -5   4        2.49        2.19      1.64 o 
  -1  -5   4        6.30        7.98      1.06 o 
   0  -5   4       56.77       55.07      2.40 o 
   1  -5   4       15.77       14.69      1.67 o 
   2  -5   4        4.68        4.70      1.58 o 
   3  -5   4        0.38       -1.53      1.53 o 
   4  -5   4      184.84      165.21      9.04 o 
   5  -5   4        9.58       14.33      3.09 o 
   6  -5   4        1.55       -1.25      3.12 o 
   7  -5   4        4.61        4.06      3.75 o 
  -6  -4   4        8.34        6.87      4.37 o 
  -5  -4   4        5.00        6.47      3.35 o 
  -4  -4   4        9.26        9.98      2.54 o 
  -3  -4   4       20.10       21.21      2.66 o 
  -2  -4   4      214.01      223.13      6.71 o 
  -1  -4   4        0.28        0.43      0.72 o 
   0  -4   4      367.79      380.39      5.54 o 
   1  -4   4      125.52      135.90      3.34 o 
   2  -4   4        2.74        2.95      1.06 o 
   3  -4   4      479.31      503.09      8.09 o 
   4  -4   4      160.28      164.75      5.11 o 
   5  -4   4      154.50      152.89      5.45 o 
   6  -4   4       65.97       61.11      4.96 o 
   7  -4   4        0.03        3.12      3.12 o 
  -7  -3   4        0.39        1.56      3.75 o 
  -6  -3   4        0.21       -2.04      2.54 o 
  -5  -3   4        0.23        0.42      1.66 o 
  -4  -3   4       24.48       29.06      1.80 o 
  -3  -3   4        0.43        0.73      0.74 o 
  -2  -3   4      116.53      108.82      2.85 o 
  -1  -3   4      364.14      361.31      4.53 o 
   0  -3   4      288.05      289.02      4.12 o 
   1  -3   4       51.38       44.61      1.83 o 
   2  -3   4       30.98       35.26      1.91 o 
   3  -3   4       92.14       94.88      2.90 o 
   4  -3   4     1800.73     1812.08     43.87 o 
   5  -3   4      140.39      140.79      4.86 o 
   6  -3   4      132.40      128.14      6.07 o 
   7  -3   4       19.06       19.66      2.97 o 
  -7  -2   4        9.23        7.49      2.81 o 
  -6  -2   4       19.99       20.61      2.55 o 
  -5  -2   4        6.65        6.40      1.74 o 
  -4  -2   4        5.88        4.91      1.44 o 
  -3  -2   4        1.37        0.09      1.13 o 
  -2  -2   4     5365.11     5349.76     51.03 o 
  -1  -2   4        5.75        6.32      0.70 o 
   0  -2   4       17.76       20.21      0.91 o 
   1  -2   4      284.56      274.59      6.44 o 
   2  -2   4       79.05       77.40      2.30 o 
   3  -2   4       92.09       96.37      2.83 o 
   4  -2   4       66.14       65.12      3.24 o 
   5  -2   4      278.74      288.97      6.96 o 
   6  -2   4      259.47      255.77      8.28 o 
   7  -2   4        7.79        8.43      2.21 o 
   8  -2   4        4.15        4.77      2.09 o 
  -7  -1   4        2.19        2.33      2.09 o 
  -6  -1   4       11.26       12.27      2.01 o 
  -5  -1   4        4.65        4.86      1.46 o 
  -4  -1   4      162.13      153.12      3.84 o 
  -3  -1   4        0.29        0.17      0.86 o 
  -2  -1   4      480.49      474.78      4.74 o 
  -1  -1   4       91.35       79.68      1.71 o 
   0  -1   4       30.82       33.87      1.02 o 
   1  -1   4       64.94       62.74      1.43 o 
   2  -1   4      407.86      489.82      7.14 o 
   3  -1   4      505.54      508.09      7.12 o 
   4  -1   4      643.06      668.34     17.26 o 
   5  -1   4       54.83       53.31      5.35 o 
   6  -1   4       68.22       67.28      4.53 o 
   7  -1   4       20.72       23.78      2.42 o 
   8  -1   4        5.48        6.78      1.87 o 
  -7   0   4        7.67        5.78      2.97 o 
  -6   0   4        0.06        1.25      1.39 o 
  -5   0   4        8.60       11.01      2.21 o 
  -4   0   4       24.11       24.67      1.73 o 
  -3   0   4       94.73       93.86      2.37 o 
  -2   0   4      638.67      642.92      6.86 o 
  -1   0   4        1.45        1.27      0.50 o 
   0   0   4      742.61      769.56      6.39 o 
   1   0   4        5.65        7.86      0.56 o 
   2   0   4      531.95      544.32      6.39 o 
   3   0   4      457.12      477.96      7.54 o 
   4   0   4      356.97      321.15      5.77 o 
   5   0   4      194.99      182.49      4.13 o 
   6   0   4        8.34       10.41      1.64 o 
   7   0   4       70.62       64.50      3.28 o 
   8   0   4        0.14        0.62      1.42 o 
  -7   1   4        1.19        1.40      1.87 o 
  -6   1   4        5.40        9.01      1.82 o 
  -5   1   4        0.86       -1.18      1.18 o 
  -4   1   4      354.78      342.75      7.89 o 
  -3   1   4      116.73      115.33      4.23 o 
  -2   1   4       84.57       82.38      1.71 o 
  -1   1   4      426.08      421.64      4.83 o 
   0   1   4     1075.70     1086.16      9.38 o 
   1   1   4     1136.75     1116.45      9.56 o 
   2   1   4      178.48      170.80      2.83 o 
   3   1   4      463.09      501.19      6.93 o 
   4   1   4      640.96      662.99      9.53 o 
   5   1   4       22.61       22.11      1.52 o 
   6   1   4        0.02        0.49      1.51 o 
   7   1   4        0.85       -0.58      1.64 o 
   8   1   4        1.10        0.12      1.64 o 
  -7   2   4        0.06       -0.27      1.70 o 
  -6   2   4       13.74       17.20      2.15 o 
  -5   2   4        0.77        0.30      1.36 o 
  -4   2   4       56.94       65.13      2.60 o 
  -3   2   4      361.54      369.02      6.98 o 
  -2   2   4       55.81       58.60      1.30 o 
  -1   2   4      834.75      812.47      8.61 o 
   0   2   4     1663.54     1734.18     15.24 o 
   1   2   4      216.73      200.10      2.57 o 
   2   2   4      806.65      813.70     10.00 o 
   3   2   4      117.15      120.06      2.21 o 
   4   2   4      119.91      120.56      3.23 o 
   5   2   4      104.59      113.32      3.39 o 
   6   2   4       19.64       15.90      2.01 o 
   7   2   4      198.21      188.55     10.93 o 
   8   2   4        0.02        3.40      1.87 o 
  -7   3   4        0.18       -0.43      2.02 o 
  -6   3   4       15.73       14.86      2.43 o 
  -5   3   4        1.13        1.21      1.54 o 
  -4   3   4       79.05       81.89      3.38 o 
  -3   3   4      270.35      271.67      5.11 o 
  -2   3   4        0.03       -0.36      0.73 o 
  -1   3   4      125.01      114.08      3.53 o 
   0   3   4      598.88      621.26      6.45 o 
   1   3   4     1741.79     1788.00     17.69 o 
   2   3   4       40.72       44.32      1.46 o 
   3   3   4       49.36       53.02      1.73 o 
   4   3   4       79.20       86.02      2.11 o 
   5   3   4      133.35      128.17      3.86 o 
   6   3   4        2.59        3.99      2.03 o 
   7   3   4       16.28       23.49      3.75 o 
   8   3   4        5.55        9.00      2.53 o 
  -6   4   4      115.65      112.95      6.17 o 
  -5   4   4        0.66        0.64      1.78 o 
  -4   4   4       49.52       52.12      5.15 o 
  -3   4   4      354.74      370.71      5.38 o 
  -2   4   4        0.26       -0.35      0.84 o 
  -1   4   4      364.08      347.49      5.49 o 
   0   4   4      436.35      476.36      5.74 o 
   1   4   4      472.07      528.99      6.28 o 
   2   4   4     1138.75     1110.21     11.77 o 
   3   4   4        1.87        1.56      0.76 o 
   4   4   4       60.62       55.44      2.02 o 
   5   4   4      290.70      288.80      9.72 o 
   6   4   4        4.69        6.98      2.40 o 
   7   4   4       16.04       23.84      3.64 o 
  -6   5   4        0.56        2.50      3.43 o 
  -5   5   4        0.96       -1.25      2.81 o 
  -4   5   4      117.60      136.25      5.20 o 
  -3   5   4        9.35        9.93      1.56 o 
  -2   5   4      922.87      948.15     13.47 o 
  -1   5   4        4.17        3.64      1.03 o 
   0   5   4      335.90      315.64      4.68 o 
   1   5   4        0.55       -0.29      0.75 o 
   2   5   4      198.64      190.78      3.38 o 
   3   5   4       31.73       32.83      1.79 o 
   4   5   4       18.53       18.78      1.68 o 
   5   5   4       49.22       49.51      4.86 o 
   6   5   4       30.44       33.41      6.24 o 
   7   5   4       10.84        8.12      4.37 o 
  -6   6   4       46.80       42.46      6.87 o 
  -5   6   4        2.50        3.75      3.43 o 
  -4   6   4       11.01       10.39      2.75 o 
  -3   6   4      130.03      147.74      4.44 o 
  -2   6   4       23.46       23.18      2.38 o 
  -1   6   4       37.77       39.47      1.92 o 
   0   6   4       18.09       19.14      2.62 o 
   1   6   4       57.10       55.48      2.70 o 
   2   6   4      166.07      157.49      3.72 o 
   3   6   4       76.08       78.23      3.49 o 
   4   6   4       11.41       11.83      2.02 o 
   5   6   4       72.18       71.60      6.87 o 
   6   6   4       13.94       14.67      5.31 o 
   7   6   4        0.46        1.56      4.68 o 
  -5   7   4       38.53       36.84      6.87 o 
  -4   7   4        0.21       -0.94      2.31 o 
  -3   7   4       29.94       27.23      2.98 o 
  -2   7   4       15.63       12.87      2.51 o 
  -1   7   4       72.68       74.84      3.06 o 
   0   7   4      642.43      635.92     17.60 o 
   1   7   4        0.63       -0.31      1.57 o 
   2   7   4      195.47      182.64      5.99 o 
   3   7   4       74.43       76.88      3.91 o 
   4   7   4        0.00        3.21      1.87 o 
   5   7   4        7.05       11.42      2.71 o 
   6   7   4        9.81       17.17      6.24 o 
  -4   8   4        0.33       -1.56      2.65 o 
  -3   8   4        0.98        0.63      1.92 o 
  -2   8   4       21.65       21.16      3.59 o 
  -1   8   4        6.39        9.00      2.97 o 
   0   8   4       49.23       46.46      3.84 o 
   1   8   4       81.59       75.29      4.41 o 
   2   8   4       15.98       14.24      3.12 o 
   3   8   4        0.05        2.31      2.60 o 
   4   8   4       23.97       26.20     10.77 o 
   5   8   4       11.93       15.24      4.62 o 
  -3   9   4        2.25        2.81      4.06 o 
  -2   9   4       21.75       19.72      3.86 o 
  -1   9   4        0.05       -0.94      2.43 o 
   0   9   4        6.29        6.83      2.13 o 
   1   9   4        0.86       -1.15      2.53 o 
   2   9   4        1.98       -0.62      2.40 o 
   3   9   4        0.48        1.84      3.59 o 
   4   9   4        0.26        1.35      2.69 o 
  -2  10   4       28.68       24.50      4.52 o 
  -1  10   4        8.41        4.93      3.15 o 
   0  10   4       23.87       33.33      6.87 o 
   1  10   4       70.57       66.96      8.90 o 
   2  10   4        0.44       -1.86      2.70 o 
   3  10   4       18.13       20.07      4.43 o 
  -2  -9   5       13.56       10.88      3.75 o 
  -1  -9   5        2.49        3.67      2.97 o 
   0  -9   5        8.10        4.54      3.20 o 
   1  -9   5        8.08        8.90      3.31 o 
   2  -9   5        5.73        5.81      4.53 o 
   3  -9   5       12.83       13.04      7.81 o 
  -3  -8   5        8.06       10.84      7.81 o 
  -2  -8   5        1.04        0.86      2.65 o 
  -1  -8   5       28.41       24.35      4.04 o 
   0  -8   5        6.46        8.45      7.03 o 
   1  -8   5        0.00        2.16      3.82 o 
   2  -8   5       12.92       12.65      3.31 o 
   3  -8   5        0.25       -1.41      2.65 o 
   4  -8   5        8.58       14.36      5.00 o 
  -4  -7   5        0.46        1.56      5.31 o 
  -3  -7   5       15.37       19.36      4.37 o 
  -2  -7   5        0.94        2.81      3.12 o 
  -1  -7   5        0.99       -1.46      1.46 o 
   0  -7   5       42.47       47.95      5.03 o 
   1  -7   5       21.23       18.72      3.42 o 
   2  -7   5        0.04       -1.95      1.95 o 
   3  -7   5       12.96       14.21      3.20 o 
   4  -7   5        7.55        8.36      2.47 o 
   5  -7   5       42.28       49.27      5.63 o 
  -5  -6   5        4.96        2.19      5.00 o 
  -4  -6   5        1.61        3.01      2.97 o 
  -3  -6   5        7.83        9.99      2.18 o 
  -2  -6   5        5.55        6.35      2.04 o 
  -1  -6   5        4.99        4.79      1.55 o 
   0  -6   5       35.71       37.86      3.73 o 
   1  -6   5       17.35       19.37      2.58 o 
   2  -6   5        1.84        3.78      1.92 o 
   3  -6   5      125.30      128.37      8.89 o 
   4  -6   5        0.10       -2.49      2.49 o 
   5  -6   5       15.10       23.99      6.56 o 
   6  -6   5      105.91      106.78     10.93 o 
  -6  -5   5        0.02       -0.31      4.37 o 
  -5  -5   5        9.69       19.36      5.62 o 
  -4  -5   5        5.20        5.17      4.06 o 
  -3  -5   5       14.20       16.44      2.26 o 
  -2  -5   5        0.37        0.57      1.57 o 
  -1  -5   5        5.42        4.90      1.15 o 
   0  -5   5      691.75      712.17      9.71 o 
   1  -5   5        0.13       -0.93      1.12 o 
   2  -5   5       87.44       85.44      2.80 o 
   3  -5   5       35.77       37.13      3.23 o 
   4  -5   5       13.21        8.90      2.87 o 
   5  -5   5       30.68       32.92      4.08 o 
   6  -5   5       25.30       21.86      5.31 o 
   7  -5   5        3.49        2.81      3.75 o 
  -6  -4   5        0.13       -1.87      3.43 o 
  -5  -4   5        1.29       -3.57      9.21 o 
  -4  -4   5        5.48        8.43      4.06 o 
  -3  -4   5      135.86      130.45      5.32 o 
  -2  -4   5      220.49      215.15      5.33 o 
  -1  -4   5       11.46        9.69      0.99 o 
   0  -4   5      203.45      206.58      5.35 o 
   1  -4   5      452.02      458.96      7.53 o 
   2  -4   5       50.45       50.90      2.30 o 
   3  -4   5       14.78       14.09      1.90 o 
   4  -4   5      292.55      292.80      6.44 o 
   5  -4   5      135.03      147.70      5.69 o 
   6  -4   5       60.62       59.32      7.18 o 
   7  -4   5        0.24        0.94      3.12 o 
  -6  -3   5        2.86        0.28      2.88 o 
  -5  -3   5        6.34        8.34      2.11 o 
  -4  -3   5        3.28        1.66      1.20 o 
  -3  -3   5        0.02       -0.80      0.80 o 
  -2  -3   5       10.10       12.54      1.89 o 
  -1  -3   5      116.04      115.59      2.12 o 
   0  -3   5       44.35       48.58      1.62 o 
   1  -3   5       28.91       30.14      1.68 o 
   2  -3   5       70.19       74.26      2.74 o 
   3  -3   5       20.21       21.89      1.81 o 
   4  -3   5       35.93       33.40      2.69 o 
   5  -3   5        1.24        0.71      1.54 o 
   6  -3   5      194.10      196.95     17.64 o 
   7  -3   5        9.19        9.37      2.87 o 
  -6  -2   5        2.35       -0.06      2.07 o 
  -5  -2   5       42.28       42.93      3.28 o 
  -4  -2   5        4.22        4.53      1.44 o 
  -3  -2   5       23.11       22.88      1.19 o 
  -2  -2   5      474.05      487.65      7.28 o 
  -1  -2   5      173.69      174.88      2.50 o 
   0  -2   5      535.77      543.23      5.74 o 
   1  -2   5      418.25      426.41      6.46 o 
   2  -2   5      134.44      155.59      3.53 o 
   3  -2   5      584.31      604.21      9.95 o 
   4  -2   5        1.00        0.90      1.19 o 
   5  -2   5       12.76       14.02      1.97 o 
   6  -2   5       71.06       65.44      4.62 o 
   7  -2   5        5.28        7.48      3.90 o 
   8  -2   5       43.39       49.37      4.30 o 
  -7  -1   5        0.22       -1.72      2.21 o 
  -6  -1   5        0.46        0.14      1.67 o 
  -5  -1   5        0.07       -0.81      1.41 o 
  -4  -1   5      119.70      115.53      3.57 o 
  -3  -1   5        3.57        3.20      0.85 o 
  -2  -1   5      721.69      753.77      8.36 o 
  -1  -1   5      860.65      842.52      8.05 o 
   0  -1   5      148.39      143.61      2.08 o 
   1  -1   5     1310.70     1365.00     13.08 o 
   2  -1   5      120.56      136.84      2.80 o 
   3  -1   5      262.19      287.68      5.48 o 
   4  -1   5      354.19      347.50      7.74 o 
   5  -1   5      132.58      134.45      6.06 o 
   6  -1   5       29.51       34.59      5.15 o 
   7  -1   5       19.83       19.42      2.11 o 
   8  -1   5       46.78       54.29      4.08 o 
  -7   0   5       15.56       15.07      2.84 o 
  -6   0   5        4.01        2.50      1.86 o 
  -5   0   5      105.58      100.36      4.18 o 
  -4   0   5        6.84        8.48      1.37 o 
  -3   0   5        0.95        0.64      0.93 o 
  -2   0   5       98.00       97.68      1.99 o 
  -1   0   5      265.57      268.68      3.29 o 
   0   0   5        0.39       -0.26      0.35 o 
   1   0   5       46.53       52.23      1.19 o 
   2   0   5      772.09      905.75     10.28 o 
   3   0   5      346.83      343.21      6.06 o 
   4   0   5      145.18      136.91      4.26 o 
   5   0   5        9.88       10.85      1.22 o 
   6   0   5      135.27      112.45      4.32 o 
   7   0   5       20.43       19.05      2.65 o 
   8   0   5        2.49        2.15      3.12 o 
  -7   1   5        3.77        5.31      4.37 o 
  -6   1   5        6.46        5.84      1.88 o 
  -5   1   5       11.68        5.79      1.80 o 
  -4   1   5        5.59        5.74      1.29 o 
  -3   1   5        4.78        3.60      1.07 o 
  -2   1   5      284.13      254.14      3.42 o 
  -1   1   5       13.00       11.52      0.83 o 
   0   1   5      268.04      280.40      2.97 o 
   1   1   5     1742.49     1758.03     14.87 o 
   2   1   5      231.45      239.89      3.18 o 
   3   1   5       55.03       44.99      2.79 o 
   4   1   5      262.58      234.12      4.94 o 
   5   1   5        2.32        2.11      1.40 o 
   6   1   5       73.96       72.30      3.58 o 
   7   1   5        0.11       -0.64      1.73 o 
   8   1   5        4.50        3.43      2.81 o 
  -7   2   5        1.06        2.45      2.17 o 
  -6   2   5        3.44        5.39      2.37 o 
  -5   2   5        6.18        7.54      1.81 o 
  -4   2   5        6.99        5.33      1.31 o 
  -3   2   5       30.63       28.97      2.13 o 
  -2   2   5      119.25      122.45      2.32 o 
  -1   2   5      431.03      398.07      4.88 o 
   0   2   5      658.68      685.30      6.65 o 
   1   2   5       70.13       70.25      1.41 o 
   2   2   5     1213.63     1230.61     12.70 o 
   3   2   5       15.03       18.68      1.28 o 
   4   2   5      587.54      550.65      9.44 o 
   5   2   5       30.57       32.80      2.30 o 
   6   2   5       15.80       15.58      2.53 o 
   7   2   5       36.49       35.42      4.53 o 
   8   2   5        1.21       -2.50      2.50 o 
  -6   3   5       25.43       30.58      4.41 o 
  -5   3   5        5.64        4.94      1.79 o 
  -4   3   5       65.19       69.87      6.70 o 
  -3   3   5       12.80       12.64      1.23 o 
  -2   3   5       27.73       29.92      1.45 o 
  -1   3   5      465.10      480.29      6.19 o 
   0   3   5      106.19      116.69      2.07 o 
   1   3   5        1.79        0.42      0.59 o 
   2   3   5       53.24       49.25      1.76 o 
   3   3   5       37.80       33.86      1.56 o 
   4   3   5       18.97       15.93      1.10 o 
   5   3   5       31.55       31.57      2.28 o 
   6   3   5       34.76       36.67      3.75 o 
   7   3   5        0.42        0.35      2.34 o 
   8   3   5        0.50        0.47      2.34 o 
  -6   4   5        6.50        4.68      3.75 o 
  -5   4   5        1.73        1.64      1.95 o 
  -4   4   5      160.00      157.39      7.58 o 
  -3   4   5      440.15      452.28      6.47 o 
  -2   4   5       63.59       62.92      2.70 o 
  -1   4   5      216.94      209.22      3.70 o 
   0   4   5        1.16       -0.12      0.58 o 
   1   4   5       63.84       53.29      1.69 o 
   2   4   5      318.09      320.24      4.05 o 
   3   4   5       10.22        9.88      1.29 o 
   4   4   5     1790.11     1764.31     21.06 o 
   5   4   5        0.02       -2.26      2.26 o 
   6   4   5       14.07       17.67      5.78 o 
   7   4   5       21.75       14.05      4.68 o 
  -6   5   5        1.51        4.68      3.75 o 
  -5   5   5       27.79       28.10      5.31 o 
  -4   5   5       62.52       67.13      7.18 o 
  -3   5   5       22.76       23.91      1.94 o 
  -2   5   5      412.92      404.92     11.12 o 
  -1   5   5       12.70       11.19      1.20 o 
   0   5   5       93.80       93.69      2.75 o 
   1   5   5       67.06       67.69      2.40 o 
   2   5   5      487.95      468.88      7.17 o 
   3   5   5       77.86       81.55      3.29 o 
   4   5   5        2.28        1.98      1.26 o 
   5   5   5        3.14        2.81      2.65 o 
   6   5   5        0.71       -1.56      3.75 o 
   7   5   5       24.36       28.72      6.24 o 
  -5   6   5        0.23       -0.62      3.12 o 
  -4   6   5        4.57        4.00      2.31 o 
  -3   6   5      203.65      216.94      5.55 o 
  -2   6   5      345.33      343.78      7.43 o 
  -1   6   5       20.96       24.43      2.21 o 
   0   6   5        3.51        1.82      1.27 o 
   1   6   5       10.07       10.94      1.39 o 
   2   6   5      238.80      206.52      4.47 o 
   3   6   5       32.68       32.48      2.54 o 
   4   6   5       23.87       24.97      2.31 o 
   5   6   5        0.01        3.53      2.07 o 
   6   6   5        3.81        1.87      4.37 o 
   7   6   5        1.09        0.94      4.68 o 
  -5   7   5       38.95       40.59      7.18 o 
  -4   7   5        5.63        5.93      2.87 o 
  -3   7   5       40.93       44.54      3.93 o 
  -2   7   5       10.86       10.90      2.19 o 
  -1   7   5       22.51       19.20      2.63 o 
   0   7   5       11.38       15.67      3.63 o 
   1   7   5        4.75        2.29      1.67 o 
   2   7   5      195.63      180.77      6.84 o 
   3   7   5       58.31       66.81      4.82 o 
   4   7   5       14.08       16.86      2.57 o 
   5   7   5        9.72       18.47      5.00 o 
   6   7   5        2.98       10.62      5.62 o 
  -4   8   5       18.33       24.71      4.30 o 
  -3   8   5       10.64       13.25      2.67 o 
  -2   8   5       14.98       12.97      2.97 o 
  -1   8   5       10.85       12.63      3.20 o 
   0   8   5       68.26       75.50      4.48 o 
   1   8   5        3.85        3.02      1.91 o 
   2   8   5       38.76       34.46      4.27 o 
   3   8   5       71.22       68.28      5.85 o 
   4   8   5        4.80        1.75      2.65 o 
   5   8   5       29.08       41.84      8.43 o 
  -3   9   5       68.97       77.12      9.37 o 
  -2   9   5        3.43        5.00      2.87 o 
  -1   9   5       11.41       14.86      3.53 o 
   0   9   5      108.17      109.69      7.60 o 
   1   9   5        1.18        0.71      2.47 o 
   2   9   5       16.87       22.98      5.93 o 
   3   9   5        2.51        2.04      2.65 o 
   4   9   5        2.25        2.64      2.93 o 
  -1  10   5        7.63        6.08      3.15 o 
   0  10   5       82.39       95.66     10.77 o 
   1  10   5        0.04        0.43      4.22 o 
   2  10   5        9.94        6.49      3.37 o 
   3  10   5       30.69       25.85      4.62 o 
  -1  -9   6        0.61        3.64      3.20 o 
   0  -9   6        8.57        8.01      3.37 o 
   1  -9   6        8.48       13.42      3.64 o 
   2  -9   6        0.11        2.25      3.90 o 
  -3  -8   6        4.33        6.37      6.56 o 
  -2  -8   6        4.61        7.68      3.12 o 
  -1  -8   6        6.64       13.66      3.45 o 
   0  -8   6        0.24        0.31      2.43 o 
   1  -8   6       55.80       41.98      5.46 o 
   2  -8   6        1.45        1.74      2.62 o 
   3  -8   6        0.00        0.52      2.75 o 
   4  -8   6       47.31       60.26      9.05 o 
  -3  -7   6        5.16        8.74      3.75 o 
  -2  -7   6        0.54       -0.94      2.81 o 
  -1  -7   6       35.87       32.78      5.93 o 
   0  -7   6       45.43       45.35      3.58 o 
   1  -7   6        0.95        5.95      2.10 o 
   2  -7   6       32.18       32.52      4.30 o 
   3  -7   6        0.27        0.62      3.43 o 
   4  -7   6       14.84       16.72      3.42 o 
   5  -7   6       47.99       43.89      7.81 o 
  -5  -6   6        0.00        3.75      5.62 o 
  -4  -6   6        0.02       -2.19      4.68 o 
  -3  -6   6        0.62       -2.13      2.13 o 
  -2  -6   6        0.26       -0.59      1.78 o 
  -1  -6   6        0.74        2.64      1.42 o 
   0  -6   6       10.20        9.35      2.06 o 
   1  -6   6        2.37        4.71      2.40 o 
   2  -6   6        5.14       -0.76      2.97 o 
   3  -6   6      135.88      148.31      7.80 o 
   4  -6   6        0.04       -1.55      1.84 o 
   5  -6   6       10.07       11.69      3.42 o 
   6  -6   6        1.25        2.81      4.37 o 
  -5  -5   6        0.27        4.68      5.00 o 
  -4  -5   6        3.47        8.12      4.68 o 
  -3  -5   6       37.22       42.91      3.29 o 
  -2  -5   6        0.07       -0.62      1.59 o 
  -1  -5   6       85.33       82.05      5.48 o 
   0  -5   6       74.52       82.45      3.78 o 
   1  -5   6        0.37       -0.08      1.72 o 
   2  -5   6      195.20      207.12      8.71 o 
   3  -5   6       39.81       45.93      3.62 o 
   4  -5   6       88.98       90.23      5.89 o 
   5  -5   6       54.60       62.35      5.52 o 
   6  -5   6        1.82        0.62      3.12 o 
  -6  -4   6        0.31        2.50      4.37 o 
  -5  -4   6        2.84        5.31      4.06 o 
  -4  -4   6        2.15        2.81      3.75 o 
  -3  -4   6       43.94       41.77      2.93 o 
  -2  -4   6      142.17      139.58      5.52 o 
  -1  -4   6        8.44        8.54      1.04 o 
   0  -4   6       11.96       12.66      1.32 o 
   1  -4   6       49.03       46.90      2.62 o 
   2  -4   6       60.94       64.71      2.88 o 
   3  -4   6     1434.72     1461.31     22.87 o 
   4  -4   6       66.67       76.32      3.83 o 
   5  -4   6      164.13      169.53     12.49 o 
   6  -4   6       43.72       39.65      6.56 o 
   7  -4   6        0.11       -2.19      3.43 o 
  -6  -3   6        0.16       -2.19      3.43 o 
  -5  -3   6        0.05        1.26      2.41 o 
  -4  -3   6        0.78       -1.39      1.39 o 
  -3  -3   6      777.41      750.32     13.33 o 
  -2  -3   6        0.18       -0.65      1.00 o 
  -1  -3   6        7.62        8.47      1.10 o 
   0  -3   6       75.30       73.93      4.86 o 
   1  -3   6       33.83       34.28      2.02 o 
   2  -3   6        8.10        6.07      1.24 o 
   3  -3   6      172.40      168.92      5.67 o 
   4  -3   6      285.93      291.94      8.74 o 
   5  -3   6      236.05      244.14      9.94 o 
   6  -3   6       21.43       17.80      4.37 o 
   7  -3   6       16.40       12.49      4.37 o 
  -6  -2   6        2.10       -3.12      3.12 o 
  -5  -2   6       26.71       30.70      3.07 o 
  -4  -2   6        0.00       -1.35      1.35 o 
  -3  -2   6      181.56      173.03      3.47 o 
  -2  -2   6       30.92       33.24      1.74 o 
  -1  -2   6        0.28       -0.01      0.59 o 
   0  -2   6       82.25       77.12      1.80 o 
   1  -2   6      145.83      158.60      2.54 o 
   2  -2   6      325.82      341.56      4.93 o 
   3  -2   6      645.93      683.03     11.39 o 
   4  -2   6       77.76       73.74      2.93 o 
   5  -2   6      127.80      123.24      3.78 o 
   6  -2   6       20.16       25.34      3.29 o 
   7  -2   6        1.10        0.10      2.09 o 
  -6  -1   6        0.43        1.64      2.31 o 
  -5  -1   6        3.25        3.14      1.73 o 
  -4  -1   6       39.55       42.13      2.62 o 
  -3  -1   6       92.69       93.87      1.98 o 
  -2  -1   6        3.86        4.18      0.85 o 
  -1  -1   6       93.23       98.36      1.98 o 
   0  -1   6        3.68        4.19      0.64 o 
   1  -1   6      615.52      635.97      6.29 o 
   2  -1   6      216.17      244.94      3.49 o 
   3  -1   6      451.07      436.24      6.94 o 
   4  -1   6      380.61      361.91      5.85 o 
   5  -1   6       15.57       17.98      3.58 o 
   6  -1   6      163.08      165.95      6.84 o 
   7  -1   6        1.02        2.00      1.68 o 
   8  -1   6        1.50        1.41      2.21 o 
  -6   0   6        0.00        0.11      2.92 o 
  -5   0   6       68.64       64.42      4.42 o 
  -4   0   6       29.75       36.44      3.10 o 
  -3   0   6       18.78       20.90      1.53 o 
  -2   0   6       51.32       51.71      2.28 o 
  -1   0   6      244.63      237.90      3.34 o 
   0   0   6      240.85      237.92      2.69 o 
   1   0   6       65.06       63.60      1.34 o 
   2   0   6      585.42      635.00      6.84 o 
   3   0   6      613.92      649.23      8.59 o 
   4   0   6       65.78       62.85      3.05 o 
   5   0   6        7.37        5.60      1.72 o 
   6   0   6        1.07        0.01      1.55 o 
   7   0   6       10.10        9.41      4.37 o 
   8   0   6        6.44        6.24      2.50 o 
  -6   1   6        0.97        3.40      2.17 o 
  -5   1   6        4.66        5.51      1.82 o 
  -4   1   6      111.90      112.96      4.68 o 
  -3   1   6       15.69       17.30      1.11 o 
  -2   1   6      318.35      310.19      5.33 o 
  -1   1   6      519.20      531.70      6.22 o 
   0   1   6      186.68      169.49      2.14 o 
   1   1   6      768.85      756.89      6.79 o 
   2   1   6      207.89      216.88      2.91 o 
   3   1   6      163.83      151.09      3.84 o 
   4   1   6      135.97      142.15      3.49 o 
   5   1   6       33.34       32.54      2.25 o 
   6   1   6      493.47      435.78     15.30 o 
   7   1   6        0.80        0.77      1.87 o 
   8   1   6       21.57       24.75      3.31 o 
  -6   2   6        0.13        2.42      1.90 o 
  -5   2   6       19.52       20.52      2.45 o 
  -4   2   6      125.59      124.90      3.95 o 
  -3   2   6        3.17        2.16      0.93 o 
  -2   2   6       48.31       47.41      1.79 o 
  -1   2   6      572.86      564.72      6.67 o 
   0   2   6      814.68      821.23      7.93 o 
   1   2   6      119.99      129.55      1.98 o 
   2   2   6      217.36      224.99      3.18 o 
   3   2   6      124.89      141.75      3.63 o 
   4   2   6      566.22      543.38      7.25 o 
   5   2   6        0.00       -0.23      1.10 o 
   6   2   6       61.84       51.99      4.19 o 
   7   2   6       36.63       45.24      4.08 o 
   8   2   6        3.82        4.84      2.43 o 
  -6   3   6        0.00       -2.25      2.25 o 
  -5   3   6       16.66       17.27      3.02 o 
  -4   3   6      137.81      149.96      5.93 o 
  -3   3   6        0.01       -0.76      0.76 o 
  -2   3   6      116.61      112.30      2.56 o 
  -1   3   6      246.00      258.72      3.90 o 
   0   3   6      352.62      394.27      4.68 o 
   1   3   6     1050.36     1014.21     10.34 o 
   2   3   6       16.10       17.94      1.27 o 
   3   3   6       12.00       12.33      1.44 o 
   4   3   6      510.84      491.01      7.68 o 
   5   3   6       53.26       53.01      3.54 o 
   6   3   6       31.18       32.76     10.62 o 
   7   3   6        6.42        4.56      2.53 o 
  -6   4   6        0.52        0.94      3.43 o 
  -5   4   6       20.11       17.48      4.37 o 
  -4   4   6       17.68       15.18      2.24 o 
  -3   4   6      544.66      586.59      8.52 o 
  -2   4   6        1.00        0.70      1.22 o 
  -1   4   6      313.19      296.76      5.27 o 
   0   4   6       16.09       11.48      0.96 o 
   1   4   6      336.26      327.30      4.38 o 
   2   4   6       42.06       37.63      1.60 o 
   3   4   6       32.95       30.19      1.96 o 
   4   4   6      203.06      206.95      4.49 o 
   5   4   6       79.29       81.46      4.28 o 
   6   4   6       41.01       44.96      6.56 o 
   7   4   6       15.95       21.86      5.31 o 
  -5   5   6        1.70        2.19      3.43 o 
  -4   5   6       57.92       60.15      4.46 o 
  -3   5   6        0.80        0.20      1.72 o 
  -2   5   6       35.47       31.09      2.61 o 
  -1   5   6        0.15        1.11      1.42 o 
   0   5   6       17.29       14.46      1.54 o 
   1   5   6      184.27      178.98      3.31 o 
   2   5   6      250.09      252.21      4.30 o 
   3   5   6       11.40        7.30      1.62 o 
   4   5   6      131.22      125.78      4.96 o 
   5   5   6      107.44      111.33      4.84 o 
   6   5   6        2.10        0.94      4.06 o 
   7   5   6       31.11       42.15      7.18 o 
  -5   6   6        0.41        1.25      3.75 o 
  -4   6   6       15.43       17.46      5.62 o 
  -3   6   6       25.85       32.09      2.76 o 
  -2   6   6       83.31       87.42      4.11 o 
  -1   6   6      721.89      681.49     14.31 o 
   0   6   6        0.74       -1.19      1.20 o 
   1   6   6      227.96      196.63      5.26 o 
   2   6   6      193.65      186.29      5.11 o 
   3   6   6        8.29        6.81      1.98 o 
   4   6   6       19.37       18.28      2.16 o 
   5   6   6       37.50       38.30      3.48 o 
   6   6   6        2.59        1.56      4.68 o 
  -4   7   6        0.37       -2.40      2.40 o 
  -3   7   6       23.46       24.48      2.72 o 
  -2   7   6        2.30        6.44      2.10 o 
  -1   7   6       92.47       90.14      5.28 o 
   0   7   6      152.62      131.85      7.75 o 
   1   7   6        9.61        6.80      2.71 o 
   2   7   6        0.53        5.89      3.32 o 
   3   7   6       64.63       62.09      3.65 o 
   4   7   6       32.38       36.41      4.61 o 
   5   7   6       20.71       20.92      6.24 o 
   6   7   6        8.07        9.68      6.24 o 
  -4   8   6        0.71        1.69      4.53 o 
  -3   8   6       10.84       12.80      4.68 o 
  -2   8   6        2.55        3.69      2.40 o 
  -1   8   6        3.52        2.67      2.40 o 
   0   8   6        4.65        5.28      1.95 o 
   1   8   6        2.69        1.70      3.43 o 
   2   8   6        0.18        0.06      2.08 o 
   3   8   6        7.92        9.33      3.06 o 
   4   8   6        5.08        4.28      2.65 o 
   5   8   6       12.65       19.67      6.87 o 
  -3   9   6       34.93       37.78      7.49 o 
  -2   9   6       10.07       13.77      3.51 o 
  -1   9   6       29.63       31.22      6.24 o 
   0   9   6      146.29      155.56     11.71 o 
   1   9   6        0.09       -0.20      2.53 o 
   2   9   6       49.20       48.17      5.40 o 
   3   9   6        6.30        4.08      2.88 o 
   4   9   6       10.80       16.12      4.06 o 
  -1  10   6        3.28        3.36      3.20 o 
   0  10   6        6.37        6.93      3.20 o 
   1  10   6        9.55        2.19      4.37 o 
   2  10   6        3.59        3.93      3.28 o 
   0  -9   7        0.53       -3.43      3.43 o 
   1  -9   7        1.87        0.87      3.75 o 
  -2  -8   7        0.28       -1.25      3.43 o 
  -1  -8   7        6.18        3.37      3.07 o 
   0  -8   7        6.20        7.34      3.31 o 
   1  -8   7        0.50        2.51      2.75 o 
   2  -8   7        3.66        2.19      2.87 o 
   3  -8   7        1.73        0.01      2.75 o 
   4  -8   7       16.87       12.80      5.31 o 
  -3  -7   7        0.77       -0.31      3.12 o 
  -2  -7   7        2.49       -1.56      3.12 o 
  -1  -7   7       13.32       14.67      5.00 o 
   0  -7   7       19.43       22.42      5.00 o 
   1  -7   7        0.45        1.54      3.75 o 
   2  -7   7       60.49       52.88      5.18 o 
   3  -7   7        1.79        0.05      3.12 o 
   4  -7   7        6.31        7.66      3.07 o 
   5  -7   7      100.06      125.83     12.49 o 
  -4  -6   7        0.66       -4.37      4.37 o 
  -3  -6   7        0.13        3.75      3.12 o 
  -2  -6   7        7.92       -0.31      2.81 o 
  -1  -6   7      116.99      104.91      9.68 o 
   0  -6   7        0.39        3.20      1.88 o 
   1  -6   7        3.63        3.25      2.62 o 
   2  -6   7       23.54       17.84      3.51 o 
   3  -6   7       19.57       19.15      3.42 o 
   4  -6   7        5.39        6.89      2.33 o 
   5  -6   7       32.11       42.48      5.38 o 
   6  -6   7        0.13       -3.12      3.75 o 
  -5  -5   7        0.73       -0.31      4.68 o 
  -4  -5   7       31.48       24.04      6.56 o 
  -3  -5   7       37.75       44.96      3.53 o 
  -2  -5   7        2.05        3.28      1.88 o 
  -1  -5   7       66.18       63.50      2.80 o 
   0  -5   7      123.86      127.58      6.76 o 
   1  -5   7       32.05       35.68      3.22 o 
   2  -5   7        5.22       12.10      2.28 o 
   3  -5   7      207.62      210.08      8.82 o 
   4  -5   7       91.69      100.03      9.67 o 
   5  -5   7       39.66       39.30      4.84 o 
   6  -5   7        0.01       -2.19      3.43 o 
  -5  -4   7        0.02        0.31      4.37 o 
  -4  -4   7        1.55       -2.81      3.75 o 
  -3  -4   7        0.65        2.95      2.17 o 
  -2  -4   7       47.03       48.86      3.43 o 
  -1  -4   7        6.31        7.30      1.05 o 
   0  -4   7       43.30       44.54      2.32 o 
   1  -4   7        0.89        0.75      1.31 o 
   2  -4   7       21.91       19.89      2.46 o 
   3  -4   7        0.31       -0.02      2.09 o 
   4  -4   7        0.03        1.22      1.67 o 
   5  -4   7      236.95      241.87      9.68 o 
   6  -4   7       20.77       14.67      5.00 o 
   7  -4   7       15.52       16.24      5.31 o 
  -6  -3   7        4.91        0.94      4.06 o 
  -5  -3   7        0.85        2.50      4.06 o 
  -4  -3   7        3.56        3.07      2.13 o 
  -3  -3   7      123.53      136.57      5.19 o 
  -2  -3   7       43.19       43.90      3.64 o 
  -1  -3   7       60.87       63.24      2.14 o 
   0  -3   7       79.11       74.10      2.46 o 
   1  -3   7       26.09       24.20      1.61 o 
   2  -3   7      211.21      210.90      4.86 o 
   3  -3   7        1.27        2.11      1.78 o 
   4  -3   7       65.49       63.15      6.24 o 
   5  -3   7       70.62       72.21      5.52 o 
   6  -3   7       18.58       15.30      4.37 o 
   7  -3   7       39.05       50.58      7.18 o 
  -6  -2   7        1.50        0.62      3.75 o 
  -5  -2   7       22.46       30.30      4.56 o 
  -4  -2   7        1.37        3.05      1.83 o 
  -3  -2   7      128.47      123.55      5.26 o 
  -2  -2   7      210.85      213.26      4.28 o 
  -1  -2   7       43.60       42.15      2.17 o 
   0  -2   7      376.00      366.45      5.25 o 
   1  -2   7        6.92        7.86      0.95 o 
   2  -2   7      197.86      214.60      3.84 o 
   3  -2   7      295.62      301.48      6.69 o 
   4  -2   7      141.80      140.41     10.87 o 
   5  -2   7       17.51       22.97      3.21 o 
   6  -2   7       32.65       34.97      5.93 o 
   7  -2   7       95.07      102.72      9.37 o 
  -6  -1   7       12.28       10.30      4.37 o 
  -5  -1   7        0.00        3.49      2.15 o 
  -4  -1   7        1.86        3.21      1.86 o 
  -3  -1   7       46.68       45.10      1.87 o 
  -2  -1   7      116.15      118.67      2.61 o 
  -1  -1   7        4.45        5.48      0.97 o 
   0  -1   7       49.18       54.54      1.88 o 
   1  -1   7      250.32      291.93      3.65 o 
   2  -1   7      160.61      161.31      2.69 o 
   3  -1   7      203.04      202.83      4.32 o 
   4  -1   7       34.94       34.11      2.04 o 
   5  -1   7      224.29      205.41      5.21 o 
   6  -1   7       83.04       97.91      5.82 o 
   7  -1   7        1.91        5.78      2.53 o 
  -6   0   7        2.60        2.19      3.43 o 
  -5   0   7        0.54        2.05      1.76 o 
  -4   0   7        4.05        3.50      1.44 o 
  -3   0   7       42.12       40.54      1.55 o 
  -2   0   7       15.07       14.24      1.19 o 
  -1   0   7       25.21       26.26      1.44 o 
   0   0   7      652.17      641.79      6.36 o 
   1   0   7       68.68       73.80      2.11 o 
   2   0   7        0.43        0.47      0.59 o 
   3   0   7      216.54      189.38      3.78 o 
   4   0   7        5.94        5.03      1.42 o 
   5   0   7       44.74       54.02      2.84 o 
   6   0   7        0.03       -0.47      1.99 o 
   7   0   7        0.42       -0.66      3.12 o 
   8   0   7        4.48        5.31      3.75 o 
  -6   1   7        0.00       -1.87      3.12 o 
  -5   1   7        1.88        3.45      1.93 o 
  -4   1   7       21.99       22.46      2.17 o 
  -3   1   7        6.54        7.25      0.86 o 
  -2   1   7      163.62      168.72      3.49 o 
  -1   1   7      510.15      559.61      5.95 o 
   0   1   7       54.80       58.48      1.39 o 
   1   1   7      690.63      677.85      6.34 o 
   2   1   7       57.76       60.69      1.61 o 
   3   1   7      545.48      516.05      6.68 o 
   4   1   7       73.67       74.95      3.83 o 
   5   1   7       24.66       22.16      1.84 o 
   6   1   7       85.48       86.88      9.68 o 
   7   1   7        4.04        4.37      2.81 o 
   8   1   7       55.05       70.25      7.49 o 
  -6   2   7        0.96       -0.31      3.12 o 
  -5   2   7        5.17        4.02      2.43 o 
  -4   2   7       13.14       13.34      1.90 o 
  -3   2   7        0.04        0.45      0.77 o 
  -2   2   7       97.83       99.17      2.40 o 
  -1   2   7       16.53       21.46      1.24 o 
   0   2   7        1.72        0.92      0.64 o 
   1   2   7      119.48      114.30      1.84 o 
   2   2   7        6.14        5.23      0.78 o 
   3   2   7        5.82        8.53      1.19 o 
   4   2   7      102.18      100.98      2.69 o 
   5   2   7       43.45       43.79      2.53 o 
   6   2   7        8.99       10.45      2.75 o 
   7   2   7       10.02        9.05      3.75 o 
  -6   3   7        0.34        1.56      3.43 o 
  -5   3   7       39.11       43.79      5.14 o 
  -4   3   7      183.22      188.58      5.32 o 
  -3   3   7       28.17       30.66      1.91 o 
  -2   3   7      147.64      153.50      3.82 o 
  -1   3   7        8.93       10.57      1.18 o 
   0   3   7       11.75       10.94      1.09 o 
   1   3   7      340.23      344.03      4.04 o 
   2   3   7        1.23        0.59      0.84 o 
   3   3   7     2566.28     2456.60     31.28 o 
   4   3   7        1.92        0.31      1.13 o 
   5   3   7        8.45       10.13      1.73 o 
   6   3   7       54.63       53.08      6.87 o 
   7   3   7       14.22       10.93      4.37 o 
  -6   4   7       12.17       11.86      4.68 o 
  -5   4   7       11.49       12.80      4.37 o 
  -4   4   7       16.55       14.69      2.66 o 
  -3   4   7       69.79       71.78      2.99 o 
  -2   4   7       22.76       26.12      1.96 o 
  -1   4   7       99.13       96.72      3.17 o 
   0   4   7       25.67       28.14      1.44 o 
   1   4   7      595.22      573.17      7.52 o 
   2   4   7      256.40      248.94      4.20 o 
   3   4   7        1.48        1.42      1.21 o 
   4   4   7        3.66        0.80      1.31 o 
   5   4   7        0.06        1.03      1.89 o 
   6   4   7       62.52       76.81      8.43 o 
   7   4   7       24.98       31.53      6.24 o 
  -5   5   7        0.17        0.31      3.75 o 
  -4   5   7       63.62       67.91      4.87 o 
  -3   5   7      218.38      221.73      5.20 o 
  -2   5   7        1.16        1.26      1.43 o 
  -1   5   7        5.10        5.11      1.76 o 
   0   5   7        0.68        1.32      1.09 o 
   1   5   7      152.37      131.26      4.96 o 
   2   5   7       82.88       76.56      2.18 o 
   3   5   7       23.19       20.61      2.16 o 
   4   5   7        0.57       -0.50      1.36 o 
   5   5   7        7.96       12.51      3.54 o 
   6   5   7        0.30       10.62      4.68 o 
   7   5   7       29.85       34.66      7.18 o 
  -5   6   7        2.56       14.05      5.31 o 
  -4   6   7       29.84       37.49      4.64 o 
  -3   6   7        1.43        2.83      1.74 o 
  -2   6   7       10.10        9.57      2.06 o 
  -1   6   7       13.17       16.00      2.66 o 
   0   6   7        8.88        6.92      1.77 o 
   1   6   7      328.56      300.73      7.60 o 
   2   6   7       97.00       98.91      3.19 o 
   3   6   7       24.36       25.00      2.48 o 
   4   6   7       32.91       28.35      2.57 o 
   5   6   7       16.37       16.98      2.91 o 
   6   6   7       53.51       74.93      9.68 o 
  -4   7   7        3.48        2.26      3.12 o 
  -3   7   7       16.49       22.07      4.37 o 
  -2   7   7        0.29       -1.65      1.65 o 
  -1   7   7       65.61       55.78      5.08 o 
   0   7   7       36.20       37.56      3.07 o 
   1   7   7       38.12       38.67      3.19 o 
   2   7   7      173.40      164.94     13.34 o 
   3   7   7        4.34       -0.71      2.65 o 
   4   7   7       80.19       84.90      5.33 o 
   5   7   7       54.81       59.37      9.21 o 
   6   7   7        0.31        6.24      5.62 o 
  -3   8   7        1.63        0.00      3.12 o 
  -2   8   7        4.09        0.40      2.40 o 
  -1   8   7       75.02       66.73      7.18 o 
   0   8   7        0.75        3.52      1.88 o 
   1   8   7       13.67       15.68      3.45 o 
   2   8   7       15.05        7.67      3.07 o 
   3   8   7        0.83       -1.48      2.17 o 
   4   8   7       16.29       18.40      3.75 o 
   5   8   7        9.14       15.92      6.87 o 
  -2   9   7       11.07       10.41      3.20 o 
  -1   9   7      125.46      126.77      9.68 o 
   0   9   7        0.21       -0.12      2.60 o 
   1   9   7       18.95       13.88      3.60 o 
   2   9   7       75.58       88.10      7.34 o 
   3   9   7        8.33       14.85      3.75 o 
   4   9   7       18.44       20.93      7.18 o 
   0  10   7        0.35       -3.12      3.12 o 
   1  10   7        9.74        9.61      3.51 o 
   2  10   7        0.57       -2.41      2.41 o 
  -1  -8   8        6.89        5.62      4.37 o 
   0  -8   8        0.05       -2.53      2.53 o 
   1  -8   8        2.80        4.56      3.90 o 
   2  -8   8        0.52        2.55      2.75 o 
   3  -8   8        6.15        4.37      4.53 o 
  -2  -7   8        0.87        4.68      3.75 o 
  -1  -7   8        4.02        7.18      4.37 o 
   0  -7   8        1.43        0.94      3.75 o 
   1  -7   8        6.91        5.93      4.06 o 
   2  -7   8       59.52       51.03      5.41 o 
   3  -7   8        3.41        5.40      3.12 o 
   4  -7   8       14.45       18.29      5.31 o 
  -3  -6   8        0.29       -2.81      2.81 o 
  -2  -6   8        9.58        9.05      3.75 o 
  -1  -6   8       19.51       26.54      5.31 o 
   0  -6   8        0.08       -0.59      1.95 o 
   1  -6   8       31.66       37.66      4.27 o 
   2  -6   8        2.48        6.87      4.06 o 
   3  -6   8       18.78       18.10      3.51 o 
   4  -6   8       18.38       14.51      3.42 o 
   5  -6   8        2.74        1.25      4.06 o 
  -4  -5   8       11.74        6.24      5.62 o 
  -3  -5   8       32.40       36.80      4.53 o 
  -2  -5   8        1.56        1.21      3.28 o 
  -1  -5   8        0.59        1.56      2.31 o 
   0  -5   8       26.79       25.07      2.56 o 
   1  -5   8       26.31       27.00      3.57 o 
   2  -5   8      560.33      553.78     22.79 o 
   3  -5   8       14.06       11.49      3.18 o 
   4  -5   8      113.11      118.19      6.22 o 
   5  -5   8       47.46       53.39      5.69 o 
   6  -5   8        0.77        0.31      3.75 o 
  -5  -4   8        0.35       -0.31      4.37 o 
  -4  -4   8      100.50       88.98     10.30 o 
  -3  -4   8        1.55        2.89      1.93 o 
  -2  -4   8        4.89        4.62      2.06 o 
  -1  -4   8       11.06       13.60      2.45 o 
   0  -4   8        7.73        9.97      1.59 o 
   1  -4   8        0.01       -1.60      1.60 o 
   2  -4   8      192.99      196.40      5.99 o 
   3  -4   8      171.82      175.87      8.04 o 
   4  -4   8      106.63      106.69      5.17 o 
   5  -4   8       33.16       28.92      4.30 o 
   6  -4   8       28.46       43.71      7.49 o 
  -5  -3   8        0.10        1.25      4.06 o 
  -4  -3   8       45.77       44.16      4.30 o 
  -3  -3   8        3.87        8.22      1.69 o 
  -2  -3   8        1.53        1.72      1.38 o 
  -1  -3   8       29.15       26.53      2.48 o 
   0  -3   8       48.48       44.21      2.14 o 
   1  -3   8       78.37       73.55      3.18 o 
   2  -3   8      301.29      294.61      8.07 o 
   3  -3   8       63.10       58.39      4.96 o 
   4  -3   8       86.69       83.26     10.62 o 
   5  -3   8       10.73       12.46      3.43 o 
   6  -3   8        2.81       -0.62      3.12 o 
   7  -3   8       18.92       18.42      5.62 o 
  -5  -2   8        8.60        6.24      4.37 o 
  -4  -2   8        7.51        2.69      2.12 o 
  -3  -2   8        0.06        0.00      1.20 o 
  -2  -2   8        2.54        1.86      1.27 o 
  -1  -2   8        0.51        0.75      1.28 o 
   0  -2   8      238.49      232.99      5.03 o 
   1  -2   8       34.19       37.02      1.78 o 
   2  -2   8      251.89      264.60      4.62 o 
   3  -2   8      291.10      282.51      6.65 o 
   4  -2   8       11.46       12.81      2.87 o 
   5  -2   8      157.75      146.74      6.93 o 
   6  -2   8        3.57        2.19      3.75 o 
   7  -2   8        0.71        3.43      3.75 o 
  -6  -1   8        8.32        6.24      4.68 o 
  -5  -1   8        3.16       -0.31      3.12 o 
  -4  -1   8        3.06        3.22      1.89 o 
  -3  -1   8        0.03        1.53      1.04 o 
  -2  -1   8       46.42       39.89      2.13 o 
  -1  -1   8       23.14       21.99      1.58 o 
   0  -1   8        2.07        3.08      0.86 o 
   1  -1   8      275.45      293.88      3.69 o 
   2  -1   8      276.10      295.50      4.22 o 
   3  -1   8       83.36       85.12      3.45 o 
   4  -1   8       31.34       31.42      3.00 o 
   5  -1   8       22.50       24.20      2.88 o 
   6  -1   8       28.42       19.98      5.00 o 
   7  -1   8        6.36        7.81      4.06 o 
  -6   0   8        0.38       -1.87      3.75 o 
  -5   0   8       21.51       18.42      4.04 o 
  -4   0   8        5.29        3.27      1.72 o 
  -3   0   8       57.81       60.05      2.30 o 
  -2   0   8      120.51      117.01      4.50 o 
  -1   0   8       62.29       61.38      2.47 o 
   0   0   8      362.91      351.33      4.00 o 
   1   0   8      159.57      169.85      2.96 o 
   2   0   8      128.86      126.34      2.65 o 
   3   0   8       83.77       80.10      2.77 o 
   4   0   8       11.74       11.31      1.91 o 
   5   0   8      673.88      605.95     14.63 o 
   6   0   8        9.43        5.31      3.75 o 
   7   0   8       25.83       37.78      6.24 o 
  -6   1   8        2.17        0.00      3.43 o 
  -5   1   8       39.46       38.25      4.80 o 
  -4   1   8        3.58        6.08      1.87 o 
  -3   1   8        6.49        7.32      1.23 o 
  -2   1   8      257.22      261.18      4.69 o 
  -1   1   8      121.76      121.00      3.35 o 
   0   1   8      114.21      118.68      2.06 o 
   1   1   8      294.72      300.95      3.56 o 
   2   1   8       97.05      103.46      2.06 o 
   3   1   8      805.94      790.75     10.54 o 
   4   1   8       10.12        9.32      1.42 o 
   5   1   8      107.38      110.35      4.74 o 
   6   1   8       98.42      105.22      9.37 o 
   7   1   8        8.57        4.68      3.75 o 
  -6   2   8        3.57        4.37      3.75 o 
  -5   2   8       24.82       25.91      5.31 o 
  -4   2   8        0.03       -1.35      1.45 o 
  -3   2   8       12.26       10.99      1.30 o 
  -2   2   8       46.01       46.22      2.24 o 
  -1   2   8      136.86      148.17      3.13 o 
   0   2   8      341.05      332.00      3.85 o 
   1   2   8       23.45       24.99      1.13 o 
   2   2   8        2.90        2.52      0.88 o 
   3   2   8      451.22      413.16      7.13 o 
   4   2   8      146.18      140.71      3.68 o 
   5   2   8       19.91       21.58      2.16 o 
   6   2   8       19.41       14.99      4.68 o 
   7   2   8        6.34        9.37      4.37 o 
  -5   3   8       10.43        7.81      4.37 o 
  -4   3   8      193.08      200.61      8.66 o 
  -3   3   8        2.01        0.69      1.31 o 
  -2   3   8      147.86      151.58      3.72 o 
  -1   3   8       13.56       15.26      1.61 o 
   0   3   8      305.17      305.18      5.18 o 
   1   3   8       36.54       33.99      1.41 o 
   2   3   8       45.94       47.16      2.14 o 
   3   3   8      404.96      397.22      7.11 o 
   4   3   8       94.68       86.56      3.38 o 
   5   3   8       77.29       77.41      4.78 o 
   6   3   8       37.83       40.90      6.24 o 
   7   3   8        0.00        0.94      4.06 o 
  -5   4   8       14.72        9.99      4.37 o 
  -4   4   8        0.38        2.65      1.87 o 
  -3   4   8       13.98       15.86      1.92 o 
  -2   4   8        1.77        0.29      1.25 o 
  -1   4   8        0.96        0.30      1.66 o 
   0   4   8       86.48       83.29      2.37 o 
   1   4   8      343.30      340.28      4.86 o 
   2   4   8        0.47        0.85      1.12 o 
   3   4   8      179.22      162.49      7.17 o 
   4   4   8      338.20      335.30      7.07 o 
   5   4   8        4.77        1.28      1.97 o 
   6   4   8       99.62      120.52     10.93 o 
   7   4   8        0.34        5.31      4.68 o 
  -5   5   8        3.22        9.68      4.68 o 
  -4   5   8       16.12       22.02      3.75 o 
  -3   5   8       47.86       43.03      3.35 o 
  -2   5   8      366.78      382.82      7.51 o 
  -1   5   8        1.30       -1.27      1.27 o 
   0   5   8      121.47      108.18      3.80 o 
   1   5   8      210.94      193.88      4.79 o 
   2   5   8       32.38       32.75      2.15 o 
   3   5   8       15.05       12.60      1.89 o 
   4   5   8      103.21       97.94      6.35 o 
   5   5   8        0.03        1.06      2.00 o 
   6   5   8       13.51       20.92      5.93 o 
   7   5   8        1.21        5.93      5.00 o 
  -4   6   8       12.25       15.77      3.73 o 
  -3   6   8        2.88        0.96      1.88 o 
  -2   6   8       98.75       93.65      4.06 o 
  -1   6   8      124.15      128.25      5.39 o 
   0   6   8        2.69       -0.14      1.54 o 
   1   6   8        2.27        6.48      1.88 o 
   2   6   8       90.82       79.74      4.39 o 
   3   6   8       50.80       58.35      3.47 o 
   4   6   8       47.20       53.14      3.44 o 
   5   6   8       10.65       16.08      4.08 o 
   6   6   8       52.35       67.34      6.73 o 
  -4   7   8        3.50        7.18      5.00 o 
  -3   7   8        8.69        8.14      3.20 o 
  -2   7   8        0.22        0.39      2.31 o 
  -1   7   8       26.45       24.42      3.75 o 
   0   7   8        0.33       -1.00      1.78 o 
   1   7   8        0.05       -0.29      1.60 o 
   2   7   8       43.80       44.38      6.09 o 
   3   7   8        7.03        9.23      3.00 o 
   4   7   8       53.28       59.83      5.47 o 
   5   7   8       25.20       29.35      7.18 o 
   6   7   8        2.46        5.18      4.08 o 
  -3   8   8        7.62        5.31      4.37 o 
  -2   8   8       17.75       23.33      5.46 o 
  -1   8   8      159.20      168.77      8.17 o 
   0   8   8        2.32        0.98      2.25 o 
   1   8   8       56.36       57.12      5.51 o 
   2   8   8        9.13       11.94      3.29 o 
   3   8   8        3.61        3.41      2.88 o 
   4   8   8       39.68       41.55      5.08 o 
   5   8   8        0.13       -4.68      4.68 o 
  -2   9   8        0.33        4.07      2.97 o 
  -1   9   8       14.73       15.35      3.86 o 
   0   9   8       18.32       11.12      3.37 o 
   1   9   8       10.67       10.00      3.29 o 
   2   9   8       82.98       70.79      7.49 o 
   3   9   8       12.28        8.04      3.68 o 
   0  -8   9        0.29        4.25      3.20 o 
   1  -8   9       13.92       16.18      3.97 o 
  -2  -7   9       13.15       20.61      5.62 o 
  -1  -7   9        0.48       -0.31      3.75 o 
   0  -7   9        0.45       -1.87      3.43 o 
   1  -7   9       14.38        9.37      4.68 o 
   2  -7   9       10.53       12.33      3.53 o 
   3  -7   9        0.01       -1.59      2.62 o 
   4  -7   9       24.25       29.77      4.62 o 
  -2  -6   9       13.05       14.67      4.68 o 
  -1  -6   9       21.77       22.48      5.31 o 
   0  -6   9        8.04        7.00      2.97 o 
   1  -6   9        0.26        0.62      3.43 o 
   2  -6   9       84.13       74.62      9.05 o 
   3  -6   9       33.72       26.45      4.08 o 
   4  -6   9       13.39        8.55      3.75 o 
   5  -6   9        1.07        1.87      4.37 o 
  -3  -5   9       13.10       19.98      4.37 o 
  -2  -5   9        0.18        2.19      3.12 o 
  -1  -5   9       13.26       13.11      4.37 o 
   0  -5   9        3.13        2.86      2.17 o 
   1  -5   9       10.54        8.13      2.57 o 
   2  -5   9       12.55       15.89      3.90 o 
   3  -5   9        0.02       -3.12      3.12 o 
   4  -5   9      131.81      133.11      7.34 o 
   5  -5   9       22.60       17.77      4.18 o 
   6  -5   9       13.65        4.68      5.00 o 
  -4  -4   9       22.18       19.67      6.56 o 
  -3  -4   9        8.14        3.75      6.87 o 
  -2  -4   9        3.90        5.65      4.20 o 
  -1  -4   9        4.74        3.92      3.43 o 
   0  -4   9        3.23        2.84      1.70 o 
   1  -4   9       28.28       27.68      3.34 o 
   2  -4   9        5.02        6.67      2.01 o 
   3  -4   9       71.95       71.33      6.04 o 
   4  -4   9       37.44       33.68      3.49 o 
   5  -4   9       19.96       23.22      4.18 o 
   6  -4   9       11.97       11.24      5.31 o 
  -5  -3   9        0.88       -1.25      4.37 o 
  -4  -3   9       24.76       17.91      3.96 o 
  -3  -3   9       40.72       42.15      3.43 o 
  -2  -3   9        7.29        9.33      1.95 o 
  -1  -3   9       59.32       65.16      3.64 o 
   0  -3   9        0.55        0.27      1.23 o 
   1  -3   9       88.24       79.66      4.43 o 
   2  -3   9      152.93      148.22      4.41 o 
   3  -3   9      115.12      119.58     17.95 o 
   4  -3   9        3.91        2.36      2.53 o 
   5  -3   9       20.77       18.72      3.86 o 
   6  -3   9      102.53      123.64     11.55 o 
   7  -3   9        0.56        1.56      4.06 o 
  -5  -2   9        0.84        5.31      4.37 o 
  -4  -2   9       15.15       10.24      2.84 o 
  -3  -2   9       34.00       32.56      2.30 o 
  -2  -2   9        4.45        3.64      1.43 o 
  -1  -2   9       18.90       16.89      2.04 o 
   0  -2   9       29.31       28.96      1.84 o 
   1  -2   9       27.45       28.08      2.02 o 
   2  -2   9      125.70      124.18      4.66 o 
   3  -2   9       57.34       58.45      3.85 o 
   4  -2   9      170.49      165.72      7.72 o 
   5  -2   9      128.49      135.87      7.05 o 
   6  -2   9        0.17        3.75      3.75 o 
   7  -2   9       60.90       46.83      7.49 o 
  -5  -1   9        1.16       -3.12      3.12 o 
  -4  -1   9        2.60        4.76      2.45 o 
  -3  -1   9        1.75        4.83      1.51 o 
  -2  -1   9        0.59        0.02      1.28 o 
  -1  -1   9       89.45       84.57      3.33 o 
   0  -1   9       10.39       11.37      1.36 o 
   1  -1   9       16.57       18.71      1.52 o 
   2  -1   9       62.86       57.59      2.37 o 
   3  -1   9       18.32       17.12      2.04 o 
   4  -1   9        1.01        0.81      2.17 o 
   5  -1   9        0.30        0.00      2.31 o 
   6  -1   9        3.25       -0.62      3.12 o 
   7  -1   9        1.49        1.87      4.06 o 
  -5   0   9        5.82        4.68      4.37 o 
  -4   0   9        0.05        0.85      1.70 o 
  -3   0   9       36.43       44.88      2.41 o 
  -2   0   9      174.46      184.81      4.77 o 
  -1   0   9       29.82       32.20      2.15 o 
   0   0   9      179.00      171.20      3.09 o 
   1   0   9       39.48       41.67      1.70 o 
   2   0   9      271.83      256.27      5.34 o 
   3   0   9       71.21       72.66      3.00 o 
   4   0   9       26.13       25.06      2.69 o 
   5   0   9       99.24      113.46     14.21 o 
   6   0   9        5.82        5.31      3.75 o 
   7   0   9       80.86       92.42      9.68 o 
  -5   1   9        6.61        5.62      4.37 o 
  -4   1   9        3.23        3.88      2.01 o 
  -3   1   9       11.60       12.66      1.52 o 
  -2   1   9        0.08        0.00      1.16 o 
  -1   1   9        1.28        1.20      1.07 o 
   0   1   9       82.34       84.14      2.01 o 
   1   1   9        7.96        9.01      0.95 o 
   2   1   9       49.75       53.82      1.89 o 
   3   1   9      185.25      176.01      3.80 o 
   4   1   9       22.68       26.36      2.17 o 
   5   1   9       22.82       34.15      3.02 o 
   6   1   9       40.20       46.83      6.87 o 
   7   1   9        2.07        0.94      4.06 o 
  -5   2   9       46.72       41.21      6.87 o 
  -4   2   9        7.41        6.36      2.10 o 
  -3   2   9       37.66       41.37      2.56 o 
  -2   2   9       20.65       23.12      1.81 o 
  -1   2   9        0.01        0.17      1.06 o 
   0   2   9      153.54      150.07      2.61 o 
   1   2   9        2.91        3.00      0.91 o 
   2   2   9     1659.06     1635.12     18.76 o 
   3   2   9        8.10        5.35      1.64 o 
   4   2   9        0.00       -1.22      1.22 o 
   5   2   9       64.41       78.18      6.06 o 
   6   2   9       55.59       51.52      7.18 o 
   7   2   9        3.84        8.43      4.37 o 
  -5   3   9        6.03        5.17      3.20 o 
  -4   3   9        4.63        7.70      3.21 o 
  -3   3   9       23.02       25.56      2.47 o 
  -2   3   9       44.28       43.39      2.44 o 
  -1   3   9        5.75        8.30      1.50 o 
   0   3   9      330.05      316.69      4.70 o 
   1   3   9      261.83      252.94      3.49 o 
   2   3   9       26.04       26.61      2.47 o 
   3   3   9       13.14       13.78      2.16 o 
   4   3   9        6.30        4.18      1.69 o 
   5   3   9       85.39       88.40      4.79 o 
   6   3   9       45.74       66.28     10.77 o 
   7   3   9        0.03        0.00      4.06 o 
  -5   4   9       10.43        5.00      4.37 o 
  -4   4   9       80.54       81.49      9.37 o 
  -3   4   9        1.84       -0.94      1.81 o 
  -2   4   9        4.32        3.16      1.55 o 
  -1   4   9        0.24        0.05      1.22 o 
   0   4   9       50.94       44.54      2.02 o 
   1   4   9      136.47      136.53      3.60 o 
   2   4   9        7.74        7.99      1.47 o 
   3   4   9        2.03        1.42      1.45 o 
   4   4   9        7.60        6.10      1.69 o 
   5   4   9        0.66       -0.54      1.78 o 
   6   4   9      108.12      122.97      8.06 o 
   7   4   9        7.55       18.42      5.93 o 
  -4   5   9        0.03        3.75      4.37 o 
  -3   5   9        0.43       -1.94      1.94 o 
  -2   5   9        8.47        9.67      2.37 o 
  -1   5   9        9.09        5.90      1.61 o 
   0   5   9      237.62      220.92      4.92 o 
   1   5   9       98.55      101.77      3.53 o 
   2   5   9       13.48       14.33      1.83 o 
   3   5   9       38.80       42.07      4.69 o 
   4   5   9       41.55       50.78      3.26 o 
   5   5   9       63.55       77.57      4.86 o 
   6   5   9        4.40       10.14      5.46 o 
  -4   6   9        7.27       11.86      5.31 o 
  -3   6   9        3.81        1.50      2.22 o 
  -2   6   9       32.27       38.93      3.17 o 
  -1   6   9       59.99       61.82      4.26 o 
   0   6   9       14.60       14.54      1.87 o 
   1   6   9      192.32      185.87      5.92 o 
   2   6   9        0.35        0.42      2.16 o 
   3   6   9      118.34      122.57      6.81 o 
   4   6   9      117.76      132.89     19.20 o 
   5   6   9        2.83        1.87      3.31 o 
   6   6   9       72.57       85.46      7.73 o 
  -3   7   9        0.14       -0.94      3.75 o 
  -2   7   9       24.34       21.62      4.51 o 
  -1   7   9        0.14       -1.63      1.67 o 
   0   7   9        4.49        2.96      2.47 o 
   1   7   9       43.71       36.43      3.35 o 
   2   7   9        0.02        0.56      2.13 o 
   3   7   9        9.95       10.97      3.06 o 
   4   7   9       36.47       32.99      9.68 o 
   5   7   9       35.12       36.53      7.81 o 
  -2   8   9       99.38       99.96      7.05 o 
  -1   8   9        1.44        3.09      2.93 o 
   0   8   9       16.26       12.62      3.51 o 
   1   8   9      101.28      100.18      7.37 o 
   2   8   9        4.37        1.27      2.69 o 
   3   8   9       36.99       57.14      9.37 o 
   4   8   9       21.71       26.45      4.53 o 
  -1   9   9        1.12       -1.09      4.68 o 
   0   9   9        2.73       -0.88      2.62 o 
   1   9   9        2.32       -2.47      2.47 o 
   2   9   9       71.58       80.89      7.02 o 
   3   9   9        6.95        9.93      3.64 o 
  -1  -7  10        0.06        2.81      4.06 o 
   0  -7  10        1.08        1.25      4.06 o 
   1  -7  10        0.15        1.25      3.75 o 
   2  -7  10        1.33        2.05      4.06 o 
   3  -7  10        1.20       -4.28      5.00 o 
  -2  -6  10        0.12       -0.94      3.43 o 
  -1  -6  10        7.00       13.74      5.00 o 
   0  -6  10        7.49        7.49      4.06 o 
   1  -6  10      126.22      133.63     12.18 o 
   2  -6  10        2.17        2.81      4.06 o 
   3  -6  10       46.92       43.01      5.06 o 
   4  -6  10       26.30       24.75      5.31 o 
  -2  -5  10        1.51       -2.50      3.12 o 
  -1  -5  10        0.98        1.25      3.43 o 
   0  -5  10        0.40       -1.35      2.34 o 
   1  -5  10      101.38      106.16     10.30 o 
   2  -5  10       67.66       54.95      7.81 o 
   3  -5  10       26.25       28.41      5.93 o 
   4  -5  10       27.39       27.99      4.04 o 
   5  -5  10       25.85       34.34      6.87 o 
  -4  -4  10        0.03       10.30      5.62 o 
  -2  -4  10        2.87        1.87      3.12 o 
  -1  -4  10       12.48       16.24      4.68 o 
   0  -4  10       10.21       10.77      4.53 o 
   1  -4  10       62.74       59.21      3.90 o 
   2  -4  10       25.98       25.36      3.73 o 
   3  -4  10       18.56       11.55      4.37 o 
   4  -4  10        2.97        0.00      3.75 o 
   5  -4  10       12.41       13.67      3.82 o 
   6  -4  10       10.78       17.17      5.93 o 
  -4  -3  10        0.51       -2.84      2.93 o 
  -3  -3  10        0.00       -1.34      2.41 o 
  -2  -3  10        1.28       -1.23      1.86 o 
  -1  -3  10       48.31       46.11      4.64 o 
   0  -3  10        4.37        3.72      1.49 o 
   1  -3  10       76.82       77.48      5.07 o 
   2  -3  10       89.34       80.60      4.17 o 
   3  -3  10        2.81        3.48      3.45 o 
   4  -3  10       62.82       69.43      6.27 o 
   5  -3  10        4.44       11.24      3.42 o 
   6  -3  10        0.02        3.75      4.37 o 
  -4  -2  10        1.94       -0.16      2.87 o 
  -3  -2  10        7.49        8.88      2.21 o 
  -2  -2  10        0.13       -1.14      1.54 o 
  -1  -2  10        0.89       -0.86      1.50 o 
   0  -2  10       77.86       72.69      2.77 o 
   1  -2  10       69.95       66.99      3.37 o 
   2  -2  10       58.39       54.71      2.84 o 
   3  -2  10       39.00       40.95      3.49 o 
   4  -2  10       54.95       58.15      4.18 o 
   5  -2  10       40.41       33.47      4.52 o 
   6  -2  10        4.05        8.43      4.37 o 
   7  -2  10      105.11      128.01     12.80 o 
  -5  -1  10        1.34        0.94      4.37 o 
  -4  -1  10        3.48        2.81      2.93 o 
  -3  -1  10       22.82       27.93      2.89 o 
  -2  -1  10       12.71       13.83      1.85 o 
  -1  -1  10       95.29       96.82      3.94 o 
   0  -1  10       77.03       81.75      3.02 o 
   1  -1  10       42.15       41.78      2.76 o 
   2  -1  10       26.37       26.85      1.93 o 
   3  -1  10        1.23       -1.21      1.29 o 
   4  -1  10      457.86      408.72      9.95 o 
   5  -1  10       22.22       21.12      3.86 o 
   6  -1  10       11.17        9.99      3.31 o 
   7  -1  10        1.83        0.62      4.06 o 
  -5   0  10        1.08       -2.81      4.06 o 
  -4   0  10        0.15        2.50      4.06 o 
  -3   0  10       68.22       73.21      4.04 o 
  -2   0  10        5.26        4.79      1.46 o 
  -1   0  10       52.49       51.43      2.75 o 
   0   0  10      143.56      145.12      3.16 o 
   1   0  10       57.14       56.36      2.82 o 
   2   0  10      450.84      443.26      7.18 o 
   3   0  10       23.40       20.07      2.19 o 
   4   0  10      104.70       97.28      4.66 o 
   5   0  10      109.48      113.30      5.28 o 
   6   0  10        9.21       13.33      3.42 o 
   7   0  10       36.05       29.97      6.56 o 
  -5   1  10        0.01       -3.43      3.43 o 
  -4   1  10        0.01       -1.56      3.75 o 
  -3   1  10        1.94        2.99      1.68 o 
  -2   1  10       42.11       43.66      2.60 o 
  -1   1  10       45.60       46.41      2.68 o 
   0   1  10       25.95       26.94      1.61 o 
   1   1  10       10.11       12.63      1.35 o 
   2   1  10      190.99      179.83      3.63 o 
   3   1  10      172.09      154.80      4.61 o 
   4   1  10        1.73        0.38      1.36 o 
   5   1  10       36.78       41.85      3.54 o 
   6   1  10        3.18        7.34      3.09 o 
   7   1  10        1.66        4.68      4.37 o 
  -5   2  10       46.69       51.20      8.12 o 
  -4   2  10        0.56        2.50      4.06 o 
  -3   2  10       37.67       40.55      4.22 o 
  -2   2  10        4.94        6.84      1.41 o 
  -1   2  10      123.47      124.61      3.38 o 
   0   2  10       24.84       28.11      1.63 o 
   1   2  10       42.12       41.82      2.25 o 
   2   2  10      392.87      374.03      6.19 o 
   3   2  10       53.01       52.68      3.13 o 
   4   2  10       60.69       58.93      3.36 o 
   5   2  10       43.07       47.54      2.96 o 
   6   2  10        2.16       -0.19      2.75 o 
   7   2  10       46.21       46.52      7.49 o 
  -5   3  10        0.18        2.81      4.37 o 
  -4   3  10        2.70        4.34      3.12 o 
  -3   3  10        1.74        2.64      1.63 o 
  -2   3  10        5.53        6.34      1.58 o 
  -1   3  10       10.59       12.25      1.74 o 
   0   3  10      208.05      204.54      3.47 o 
   1   3  10        7.07        6.02      1.27 o 
   2   3  10      157.49      145.59      3.96 o 
   3   3  10      451.97      419.21     10.05 o 
   4   3  10        4.93        5.51      1.64 o 
   5   3  10      152.86      166.86      4.93 o 
   6   3  10        1.92        0.62      2.87 o 
   7   3  10        0.77        9.05      5.00 o 
  -4   4  10       15.68       10.30      5.31 o 
  -3   4  10       96.77      107.78      4.84 o 
  -2   4  10        3.29        3.73      1.46 o 
  -1   4  10       29.93       24.98      2.13 o 
   0   4  10       93.16       85.32      5.27 o 
   1   4  10       36.74       40.02      2.30 o 
   2   4  10        3.27        2.20      1.16 o 
   3   4  10      180.75      178.45      5.19 o 
   4   4  10        6.13        3.24      1.63 o 
   5   4  10       11.79       11.69      2.13 o 
   6   4  10        5.51        5.39      5.62 o 
  -4   5  10        4.10        4.68      5.00 o 
  -3   5  10       54.57       56.23      4.80 o 
  -2   5  10       47.46       52.67      3.77 o 
  -1   5  10        1.17       -0.36      1.64 o 
   0   5  10        2.93        5.31      1.48 o 
   1   5  10       67.38       72.26      5.92 o 
   2   5  10       39.35       41.28      3.31 o 
   3   5  10       50.96       54.09      6.56 o 
   4   5  10        3.48        2.95      2.11 o 
   5   5  10      104.27      119.09      5.75 o 
   6   5  10        3.02        0.02      3.42 o 
  -3   6  10        1.00        3.12      4.06 o 
  -2   6  10       30.09       33.92      5.03 o 
  -1   6  10        1.43        2.77      1.88 o 
   0   6  10        0.16        0.00      2.02 o 
   1   6  10       87.32       89.07      5.69 o 
   2   6  10        3.68        4.58      2.54 o 
   3   6  10      101.34       99.13     13.58 o 
   4   6  10       83.23       89.85      6.44 o 
   5   6  10        4.52        5.93      5.31 o 
   6   6  10       68.40       70.25      9.99 o 
  -3   7  10        5.59        9.68      4.68 o 
  -2   7  10       85.45       88.55      6.67 o 
  -1   7  10        3.80        4.41      2.75 o 
   0   7  10       24.15       28.10      4.19 o 
   1   7  10        5.39        5.00      4.68 o 
   2   7  10        1.01       -2.08      2.08 o 
   3   7  10       47.78       50.88      5.47 o 
   4   7  10        3.99        3.88      3.75 o 
   5   7  10        9.50        7.49      5.93 o 
  -2   8  10       16.38       29.26      6.71 o 
  -1   8  10       13.09       19.22      3.96 o 
   0   8  10       13.49       11.97      3.51 o 
   1   8  10      108.50       93.54      7.28 o 
   2   8  10       21.19       18.51      3.90 o 
   3   8  10       21.04       21.08      5.15 o 
   4   8  10        4.43        0.00      3.28 o 
   0   9  10        8.14        7.18      5.00 o 
   1   9  10        0.02        0.44      3.12 o 
   2   9  10       13.85       13.66      5.15 o 
  -1  -6  11        2.06        9.68      4.68 o 
   0  -6  11        2.91        1.87      4.37 o 
   1  -6  11        8.75        0.00      4.06 o 
   2  -6  11        0.01        0.94      4.06 o 
   3  -6  11       36.26       32.47      7.18 o 
  -2  -5  11        0.01        6.24      4.06 o 
  -1  -5  11        0.66       -1.25      3.12 o 
   0  -5  11        0.90        2.50      3.75 o 
   1  -5  11        3.23       -1.25      3.75 o 
   2  -5  11       32.19       28.10      6.24 o 
   3  -5  11       13.06        9.37      4.68 o 
   4  -5  11        9.28        9.14      4.06 o 
  -2  -4  11        4.28        9.05      4.06 o 
  -1  -4  11        0.32        3.75      3.75 o 
   0  -4  11       21.69       20.61      5.31 o 
   1  -4  11       55.83       58.39      7.81 o 
   2  -4  11       72.22       63.45      5.10 o 
   3  -4  11        0.01        0.62      3.75 o 
   4  -4  11        5.43        9.37      5.00 o 
   5  -4  11       54.89       55.89      8.74 o 
  -3  -3  11        1.55       -0.31      3.75 o 
  -2  -3  11        4.66       -0.62      4.37 o 
  -1  -3  11        4.29       -0.88      2.31 o 
   0  -3  11        0.73       -0.06      1.55 o 
   1  -3  11       35.14       33.79      5.54 o 
   2  -3  11       36.74       36.76      4.18 o 
   3  -3  11       65.06       66.82      8.43 o 
   4  -3  11       81.00       83.36      9.68 o 
   5  -3  11        0.65       -1.74      2.62 o 
   6  -3  11       36.61       38.87      5.52 o 
  -4  -2  11        0.14        0.94      4.37 o 
  -3  -2  11        0.07       -1.41      2.97 o 
  -2  -2  11        3.62        2.98      2.01 o 
  -1  -2  11        2.40        1.91      2.07 o 
   0  -2  11       18.70       17.24      2.06 o 
   1  -2  11        5.37        2.59      1.64 o 
   2  -2  11       13.74        9.49      1.96 o 
   3  -2  11       11.68       10.63      2.97 o 
   4  -2  11        0.87       -2.78      3.12 o 
   5  -2  11        9.36        4.84      3.07 o 
   6  -2  11        0.65       -2.75      2.75 o 
  -4  -1  11        4.63       -1.25      4.37 o 
  -3  -1  11       39.02       41.32      5.05 o 
  -2  -1  11        8.19        7.97      1.84 o 
  -1  -1  11       27.92       30.45      2.66 o 
   0  -1  11       10.78       10.84      1.67 o 
   1  -1  11       75.26       67.50      5.43 o 
   2  -1  11       31.82       34.58      4.01 o 
   3  -1  11       12.88       11.64      2.07 o 
   4  -1  11       66.06       60.42      4.27 o 
   5  -1  11        2.57        3.40      2.19 o 
   6  -1  11       60.64       64.15      6.29 o 
  -4   0  11        0.49        1.25      4.37 o 
  -3   0  11        1.07        4.21      2.00 o 
  -2   0  11        0.00        2.27      1.54 o 
  -1   0  11       26.90       31.14      2.41 o 
   0   0  11       22.83       25.44      2.07 o 
   1   0  11       44.28       42.73      2.62 o 
   2   0  11      159.09      153.90      4.62 o 
   3   0  11        1.16        1.55      1.55 o 
   4   0  11       14.62       20.43      2.48 o 
   5   0  11       65.95       60.41      4.45 o 
   6   0  11        3.63        1.34      2.84 o 
   7   0  11      140.25      154.86     12.49 o 
  -4   1  11        3.61       -0.94      4.06 o 
  -3   1  11       10.46       15.00      2.37 o 
  -2   1  11        0.87        0.52      1.35 o 
  -1   1  11       33.06       30.32      2.36 o 
   0   1  11        5.62        5.72      1.32 o 
   1   1  11      505.09      492.01      8.41 o 
   2   1  11        6.81        4.25      1.45 o 
   3   1  11        3.94        3.54      1.61 o 
   4   1  11       31.48       31.45      2.72 o 
   5   1  11       83.54       84.64      5.73 o 
   6   1  11        0.14        1.25      2.87 o 
   7   1  11        2.78        3.43      4.68 o 
  -4   2  11       10.52        8.12      5.00 o 
  -3   2  11       10.32       11.01      2.13 o 
  -2   2  11        1.81        2.22      1.54 o 
  -1   2  11      105.18      106.17      3.79 o 
   0   2  11      105.10       98.26      3.10 o 
   1   2  11       40.34       41.23      2.52 o 
   2   2  11       24.21       24.17      1.98 o 
   3   2  11       15.02       14.02      2.06 o 
   4   2  11       67.83       66.32      3.74 o 
   5   2  11       36.20       47.32      3.20 o 
   6   2  11        0.07       -2.53      2.53 o 
   7   2  11       54.07       72.75      9.99 o 
  -4   3  11        3.84        9.99      5.00 o 
  -3   3  11        1.41        3.75      1.85 o 
  -2   3  11        0.62        1.47      1.65 o 
  -1   3  11       13.03       15.47      1.80 o 
   0   3  11      115.77      119.00      3.34 o 
   1   3  11        0.04       -1.17      1.17 o 
   2   3  11        0.37        0.53      1.27 o 
   3   3  11        1.08       -1.36      1.64 o 
   4   3  11        4.11        5.22      1.81 o 
   5   3  11      193.97      189.29      6.65 o 
   6   3  11        7.57        9.53      3.73 o 
  -4   4  11        0.61       -3.09      3.09 o 
  -3   4  11        1.74        4.06      2.47 o 
  -2   4  11        4.22        6.13      1.78 o 
  -1   4  11       77.42       76.45      4.40 o 
   0   4  11       50.95       49.92      2.51 o 
   1   4  11        1.66        1.76      1.41 o 
   2   4  11        9.42       11.23      2.13 o 
   3   4  11       47.38       52.94      5.16 o 
   4   4  11       24.66       29.41      3.97 o 
   5   4  11        2.50        3.73      2.42 o 
   6   4  11       84.11       98.34      7.84 o 
  -3   5  11        9.13       12.80      5.31 o 
  -2   5  11       36.22       39.68      3.38 o 
  -1   5  11        1.87        4.55      2.02 o 
   0   5  11      103.14      112.73      7.06 o 
   1   5  11        0.26        0.22      2.53 o 
   2   5  11       94.52       92.74     14.52 o 
   3   5  11      125.37      115.78     14.99 o 
   4   5  11        8.24        8.56      3.00 o 
   5   5  11       98.28      111.17      6.47 o 
   6   5  11        0.60       -1.56      4.37 o 
  -3   6  11        3.94       -3.75      3.75 o 
  -2   6  11        2.23        9.34      2.97 o 
  -1   6  11        0.23        4.02      2.75 o 
   0   6  11       55.27       49.57      9.68 o 
   1   6  11        1.21       -1.23      2.17 o 
   2   6  11        1.27        1.75      3.43 o 
   3   6  11       75.13       84.66      6.71 o 
   4   6  11       32.48       36.56      7.81 o 
   5   6  11        6.82        6.87      5.93 o 
  -2   7  11        2.02        1.47      5.31 o 
  -1   7  11        6.61        7.35      2.97 o 
   0   7  11       67.08       70.56      6.29 o 
   1   7  11        1.44       -0.91      2.62 o 
   2   7  11       27.94       24.88      5.15 o 
   3   7  11       25.60       28.64      7.96 o 
   4   7  11        1.48       -2.70      2.70 o 
  -1   8  11        0.05       -0.02      2.84 o 
   0   8  11        3.38       -0.07      4.37 o 
   1   8  11       89.12       84.63      7.06 o 
   2   8  11        1.82        0.44      2.70 o 
   3   8  11       63.91       69.58      6.75 o 
   1  -6  12       21.28       12.80      5.62 o 
   2  -6  12        4.08        8.43      5.31 o 
  -1  -5  12        0.94       12.18      5.00 o 
   0  -5  12        5.60        8.74      4.68 o 
   1  -5  12        5.05        8.43      4.68 o 
   2  -5  12        0.54       -0.62      3.75 o 
   3  -5  12        0.30        2.19      4.37 o 
   4  -5  12       10.00       10.93      5.31 o 
  -2  -4  12        5.05        8.43      4.68 o 
  -1  -4  12        1.27       -0.94      3.43 o 
   0  -4  12       14.82       13.11      4.68 o 
   1  -4  12       10.63        8.74      4.68 o 
   2  -4  12        0.36       -1.87      3.43 o 
   3  -4  12        8.82        6.24      4.68 o 
   4  -4  12        1.63        5.31      5.00 o 
   5  -4  12        0.07        4.37      4.68 o 
  -3  -3  12        0.44       10.30      5.00 o 
  -2  -3  12        0.98        1.64      2.81 o 
  -1  -3  12       15.45       16.65      3.51 o 
   0  -3  12       12.17        7.31      2.97 o 
   1  -3  12       20.66       20.29      5.31 o 
   2  -3  12       26.75       26.35      3.96 o 
   3  -3  12       43.69       41.53      7.18 o 
   4  -3  12       31.07       33.10      6.87 o 
   5  -3  12        2.44        5.93      4.68 o 
  -3  -2  12        1.41        3.75      4.37 o 
  -2  -2  12       11.85        9.78      3.29 o 
  -1  -2  12       27.70       21.32      3.19 o 
   0  -2  12        5.16        9.26      5.31 o 
   1  -2  12        2.80        3.64      1.90 o 
   2  -2  12        9.60        7.34      2.38 o 
   3  -2  12      147.70      134.57     12.18 o 
   4  -2  12       19.67       12.18      5.00 o 
   5  -2  12        0.67        3.43      4.37 o 
   6  -2  12        0.22        1.87      4.68 o 
  -3  -1  12        0.00        0.31      4.06 o 
  -2  -1  12       15.07       16.34      3.06 o 
  -1  -1  12       30.48       30.83      3.58 o 
   0  -1  12       26.05       23.63      2.31 o 
   1  -1  12      129.96      123.29      4.50 o 
   2  -1  12       12.65        9.14      2.49 o 
   3  -1  12       64.96       61.91      8.12 o 
   4  -1  12       49.00       57.14      8.12 o 
   5  -1  12        4.67        3.24      2.97 o 
   6  -1  12       24.06       27.64      4.74 o 
  -4   0  12        0.06       -4.06      4.06 o 
  -3   0  12       10.70        7.70      3.29 o 
  -2   0  12        1.81        0.15      2.03 o 
  -1   0  12       15.94       13.22      3.56 o 
   0   0  12        8.26        7.87      1.73 o 
   1   0  12       50.41       48.01      3.24 o 
   2   0  12      106.19       96.47      4.23 o 
   3   0  12        1.34        3.65      3.12 o 
   4   0  12       38.81       41.43      4.65 o 
   5   0  12        0.65       -2.53      2.53 o 
   6   0  12        0.08       -2.97      2.97 o 
  -4   1  12        4.62        5.00      5.00 o 
  -3   1  12        1.37        4.37      2.93 o 
  -2   1  12       24.82       27.78      2.66 o 
  -1   1  12        7.23        5.50      2.03 o 
   0   1  12       21.09       24.02      2.26 o 
   1   1  12      192.97      198.11      4.91 o 
   2   1  12       16.61       11.89      2.06 o 
   3   1  12       15.49       17.33      3.22 o 
   4   1  12       20.57       26.77      3.86 o 
   5   1  12        8.20       13.83      3.75 o 
   6   1  12       38.51       38.84      5.41 o 
  -3   2  12        1.37        1.87      3.28 o 
  -2   2  12        0.00        2.77      1.67 o 
  -1   2  12       66.31       68.50      4.16 o 
   0   2  12       12.88       15.08      1.77 o 
   1   2  12       82.68       80.49      3.31 o 
   2   2  12      260.71      250.89      6.22 o 
   3   2  12        2.53       -0.54      2.25 o 
   4   2  12      111.36      109.20      6.52 o 
   5   2  12        8.30        9.03      2.46 o 
   6   2  12        0.20        0.06      3.20 o 
  -3   3  12        3.20        0.10      2.97 o 
  -2   3  12        2.96        5.16      2.52 o 
  -1   3  12       18.34       21.17      3.20 o 
   0   3  12       19.91       19.83      2.48 o 
   1   3  12        0.42       -0.20      1.32 o 
   2   3  12      188.67      187.72      8.16 o 
   3   3  12        9.74        7.42      2.93 o 
   4   3  12        2.58        2.78      2.97 o 
   5   3  12       11.91       10.92      3.22 o 
   6   3  12        0.02        8.26      5.62 o 
  -3   4  12        7.85       12.49      5.31 o 
  -2   4  12        1.03        1.43      1.77 o 
  -1   4  12        0.72        2.87      2.30 o 
   0   4  12       32.51       31.48      3.39 o 
   1   4  12       11.41       16.00      2.12 o 
   2   4  12       25.16       20.42      4.22 o 
   3   4  12        0.46        1.95      2.47 o 
   4   4  12      105.10      115.52      9.84 o 
   5   4  12        2.60        3.00      2.77 o 
   6   4  12       20.73       32.47      7.49 o 
  -3   5  12       13.90       11.55      5.62 o 
  -2   5  12        3.77        6.46      2.97 o 
  -1   5  12        0.20        2.91      2.10 o 
   0   5  12       71.06       63.97      4.78 o 
   1   5  12        0.11        2.01      1.94 o 
   2   5  12       90.23       91.26      6.80 o 
   3   5  12      126.82      131.55      7.65 o 
   4   5  12        5.28        4.30      3.75 o 
   5   5  12      110.92      129.36      9.21 o 
  -2   6  12        2.54        2.19      2.93 o 
  -1   6  12        2.96        3.84      2.84 o 
   0   6  12        0.34        1.96      2.62 o 
   1   6  12        9.64        5.31      3.09 o 
   2   6  12       25.21       21.17      3.96 o 
   3   6  12       11.66       16.55      3.82 o 
   4   6  12        6.21        4.33      3.75 o 
   5   6  12        1.04        0.00      4.68 o 
  -1   7  12        6.70        9.84      3.31 o 
   0   7  12       81.97       70.74      6.39 o 
   1   7  12       16.02       20.24      4.13 o 
   2   7  12       22.51       27.24      4.62 o 
   3   7  12        4.75        2.87      3.59 o 
   4   7  12        2.68        2.21      3.06 o 
   1   8  12        2.34       -3.75      3.75 o 
   2   8  12        1.34       -0.62      4.37 o 
   1  -5  13       31.02       34.03      7.18 o 
   2  -5  13        1.00       -2.19      3.75 o 
  -1  -4  13        0.04       -3.43      3.43 o 
   0  -4  13        4.79        9.68      5.00 o 
   1  -4  13        8.84        2.19      4.37 o 
   2  -4  13       14.08        4.68      4.37 o 
   3  -4  13       21.63       14.05      5.62 o 
   4  -4  13        1.81        0.31      4.06 o 
  -2  -3  13        0.52        1.00      2.70 o 
  -1  -3  13        8.13       11.55      3.51 o 
   0  -3  13        0.02       -2.31      2.31 o 
   1  -3  13        5.55        3.12      4.06 o 
   2  -3  13       17.47       18.11      5.62 o 
   3  -3  13        1.27       -1.25      3.75 o 
   4  -3  13        6.52        5.62      4.37 o 
  -2  -2  13        2.01        4.13      2.84 o 
  -1  -2  13        1.17        3.33      2.75 o 
   0  -2  13       10.11       13.84      3.59 o 
   1  -2  13        7.11        7.81      4.06 o 
   2  -2  13        1.71        2.33      2.34 o 
   3  -2  13       26.52       32.16      6.56 o 
   4  -2  13        0.25        5.31      4.68 o 
   5  -2  13       19.69       20.92      6.24 o 
  -3  -1  13        0.13        0.00      4.37 o 
  -2  -1  13        4.64        2.46      2.75 o 
  -1  -1  13       12.98       16.37      3.03 o 
   0  -1  13       17.53       15.35      6.09 o 
   1  -1  13       63.38       57.83      5.51 o 
   2  -1  13        2.80        2.46      2.22 o 
   3  -1  13        1.92        1.41      2.43 o 
   4  -1  13       47.93       45.58      7.81 o 
   5  -1  13        2.38       14.67      5.62 o 
  -3   0  13        0.44        3.12      4.37 o 
  -2   0  13        3.34        4.11      2.62 o 
  -1   0  13        3.26        6.78      2.37 o 
   0   0  13       89.55       91.80      5.61 o 
   1   0  13        1.25        0.87      1.91 o 
   2   0  13        3.68        5.56      2.32 o 
   3   0  13        6.17        8.65      2.97 o 
   4   0  13       61.08       57.61      5.69 o 
   5   0  13        5.05       -1.25      4.37 o 
   6   0  13        7.89       19.67      6.24 o 
  -3   1  13        1.06        4.37      4.68 o 
  -2   1  13       21.26       26.51      3.48 o 
  -1   1  13       21.66       17.10      2.77 o 
   0   1  13       19.70       21.00      3.06 o 
   1   1  13       23.62       23.53      2.66 o 
   2   1  13       13.11       18.34      3.88 o 
   3   1  13       30.49       30.31      4.27 o 
   4   1  13       12.49       12.02      3.22 o 
   5   1  13        1.16       -1.56      4.06 o 
   6   1  13       45.14       46.21      8.12 o 
  -3   2  13        0.16       -3.75      3.75 o 
  -2   2  13        2.70        2.67      2.29 o 
  -1   2  13       47.60       49.45      4.87 o 
   0   2  13        4.33        3.40      2.10 o 
   1   2  13        1.21        1.77      1.61 o 
   2   2  13        0.50        2.34      2.31 o 
   3   2  13        5.82        6.80      5.00 o 
   4   2  13      167.32      184.16      8.45 o 
   5   2  13        4.15        5.11      2.88 o 
   6   2  13        9.70       14.36      5.93 o 
  -3   3  13        1.43       -2.50      4.06 o 
  -2   3  13       13.07       18.10      3.02 o 
  -1   3  13       11.46       16.15      2.85 o 
   0   3  13        0.02        2.22      1.90 o 
   1   3  13        0.90        0.32      1.64 o 
   2   3  13       27.03       35.90      9.52 o 
   3   3  13        0.50       -0.56      2.47 o 
   4   3  13        0.03        1.21      2.70 o 
   5   3  13       99.43      113.56      6.87 o 
  -2   4  13        0.16       -2.21      2.21 o 
  -1   4  13       28.02       39.92      4.48 o 
   0   4  13        0.17       -1.28      1.86 o 
   1   4  13       39.76       52.23      5.28 o 
   2   4  13       69.34       58.11      6.56 o 
   3   4  13        8.95        7.40      3.28 o 
   4   4  13       74.34       81.73      6.60 o 
   5   4  13        3.31        4.04      6.71 o 
  -2   5  13        0.22        1.02      2.70 o 
  -1   5  13       33.82       32.42      3.84 o 
   0   5  13        2.01        3.74      2.40 o 
   1   5  13        0.38        0.88      2.53 o 
   2   5  13       77.34       59.16      5.82 o 
   3   5  13       13.46        9.38      7.81 o 
   4   5  13       11.37        9.72      3.45 o 
   5   5  13       46.26       64.31      6.15 o 
  -1   6  13       19.49       24.45      4.13 o 
   0   6  13        0.70       -2.40      2.40 o 
   1   6  13        6.54        2.19      2.84 o 
   2   6  13       12.90       13.28      4.53 o 
   3   6  13        0.66       -2.63      2.77 o 
   4   6  13       11.45       18.42      4.13 o 
   1   7  13        0.00       -1.15      2.84 o 
   2   7  13       53.12       60.88      6.22 o 
   0  -3  14        0.01       -1.34      2.75 o 
   1  -3  14        6.37        9.99      4.68 o 
   2  -3  14       23.35       34.03      6.87 o 
   3  -3  14        8.82       19.05      5.93 o 
  -1  -2  14        7.56       12.19      3.37 o 
   0  -2  14       21.95       19.99      5.15 o 
   1  -2  14        2.50        2.46      2.75 o 
   2  -2  14       25.65       19.98      3.96 o 
   3  -2  14        7.67       12.80      5.31 o 
   4  -2  14        1.53        0.00      4.37 o 
  -2  -1  14        4.64        2.19      2.87 o 
  -1  -1  14        3.59        5.46      3.09 o 
   0  -1  14       10.62        8.59      3.09 o 
   1  -1  14       36.77       39.36      5.06 o 
   2  -1  14        3.53       -0.05      2.53 o 
   3  -1  14       18.83       25.96      4.49 o 
   4  -1  14        0.01        0.31      4.06 o 
   5  -1  14        0.06        4.37      4.68 o 
  -2   0  14        0.61        1.91      2.75 o 
  -1   0  14        6.09        4.95      2.59 o 
   0   0  14       54.37       51.19      4.61 o 
   1   0  14        3.59        5.48      4.22 o 
   2   0  14        0.69        1.44      2.53 o 
   3   0  14        2.01       -0.31      2.87 o 
   4   0  14        7.67        2.97      3.59 o 
   5   0  14       13.43       12.80      5.93 o 
  -2   1  14       11.84       15.71      3.60 o 
  -1   1  14        5.79        9.02      3.52 o 
   0   1  14       28.71       27.12      3.53 o 
   1   1  14       68.71       57.70      5.73 o 
   2   1  14        1.40        0.68      2.53 o 
   3   1  14       40.69       40.93      5.02 o 
   4   1  14        6.39        4.75      3.07 o 
   5   1  14        0.03       -3.43      4.06 o 
  -2   2  14        2.11        2.81      2.70 o 
  -1   2  14        6.32        7.34      3.72 o 
   0   2  14        0.26        0.38      1.92 o 
   1   2  14      112.18      102.35      7.28 o 
   2   2  14        4.54        7.11      3.75 o 
   3   2  14        0.00        2.37      2.60 o 
   4   2  14       14.00       10.28      3.29 o 
   5   2  14        0.57        2.91      3.06 o 
  -2   3  14        0.04       -0.47      2.65 o 
  -1   3  14       11.33       10.61      2.75 o 
   0   3  14        0.70        2.09      2.11 o 
   1   3  14        2.81       -2.14      3.75 o 
   2   3  14        4.41        0.07      2.62 o 
   3   3  14       48.94       55.66      5.85 o 
   4   3  14        1.29        3.35      3.00 o 
   5   3  14       42.40       51.92      5.55 o 
  -1   4  14       26.81       33.26      4.62 o 
   0   4  14        0.27       -0.31      2.40 o 
   1   4  14       41.94       35.45      7.18 o 
   2   4  14       89.83       88.64      7.02 o 
   3   4  14        2.92        0.86      2.75 o 
   4   4  14       88.41       83.66      8.59 o 
  -1   5  14        0.46       -0.31      4.06 o 
   0   5  14       10.92       11.19      3.64 o 
   1   5  14        5.45        2.83      2.77 o 
   2   5  14       14.27       18.21      4.04 o 
   3   5  14        3.19        7.05      3.22 o 
   4   5  14        0.01       -1.57      5.15 o 
   1   6  14       12.14       12.53      7.81 o 
   2   6  14        3.20        2.54      3.00 o 
   1  -2  15        4.04        1.51      2.84 o 
   2  -2  15        0.03        0.15      2.75 o 
   0  -1  15        0.11       -1.73      2.84 o 
   1  -1  15        1.25       -0.36      2.75 o 
   2  -1  15        0.65        1.64      2.75 o 
   3  -1  15       25.26       19.60      4.04 o 
  -1   0  15        4.78        0.31      3.75 o 
   0   0  15       14.43       10.77      3.53 o 
   1   0  15        6.89        5.78      3.09 o 
   2   0  15        7.06        6.40      3.09 o 
   3   0  15        1.59        4.84      3.09 o 
   4   0  15        3.46        0.36      4.06 o 
  -1   1  15        3.87        8.03      3.29 o 
   0   1  15        4.25        4.68      2.93 o 
   1   1  15        0.84        0.47      2.65 o 
   2   1  15        3.92        4.53      3.09 o 
   3   1  15       69.84       71.50      6.61 o 
   4   1  15        1.80        1.74      4.37 o 
  -1   2  15        0.14        0.48      3.59 o 
   0   2  15        6.51        3.89      4.53 o 
   1   2  15        9.17        9.33      3.29 o 
   2   2  15        2.43        0.40      2.70 o 
   3   2  15        1.18        5.56      7.49 o 
   4   2  15       61.61       71.39      6.67 o 
   0   3  15        7.48        9.21      3.31 o 
   1   3  15       22.67       12.32      4.53 o 
   2   3  15        3.49       -1.03      2.53 o 
   3   3  15       31.93       26.13      5.62 o 
   4   3  15        6.65        2.63      4.68 o 
   0   4  15        1.80        1.78      2.97 o 
   1   4  15       39.57       35.97      4.96 o 
   2   4  15        1.67        0.69      2.75 o 
   3   4  15        7.67       10.55      3.64 o 
                                                 
